# Supplementary material for: A genome-wide meta-analysis identifies 50 genetic loci associated with carpal tunnel syndrome
Source: Nat Commun. 2022 Mar 24;13:1598. doi: 10.1038/s41467-022-29133-7 (PMC8948232; doi:10.1038/s41467-022-29133-7)
Supplement: Supplementary file 4 — Supplementary Data 1-12 [file 41467_2022_29133_MOESM4_ESM.xlsx]

## Sheet: Supp. Data 1
Supplementary Data 1. Genome-wide associations of CTS meta-analysis. Odds ratios (OR), shown for the effect allele, and P-values for an inverse-variance weighted meta-analysis of association results for the four datasets. Variants were considered significant if they reached weighted genome-wide significance thresholds based on their predicted functional impact. Odds ratios are shown for the effec…
									Combined Ncases = 48,843, Ncontrols = 1,190,837					Iceland Ncases = 8,122, Ncontrols = 318,161					UK Ncases = 19,849, Ncontrols = 411,179					Denmark Ncases = 9,664, Ncontrols = 266,450					Finland Ncases = 11,208, Ncontrols = 195,047
Novel	rs name	Chr:Position (hg 38)	Closest protein-coding gene	Coding effect	Coding change	EA	OA		P	OR	EAF (%)	P-het		P	OR	EAF (%)	Info		P	OR	EAF (%)	Info		P	OR	EAF (%)	Info		P	OR	EAF (%)	Info
	rs28929474	chr14:94378610	SERPINA1	Missense	NP_000286.3:p.Glu366Lys,NP_001002235.1:p.Glu366Lys,NP_001002236.1:p.Glu366Lys,NP_001121172.1:p.Glu366Lys,NP_001121173.1:p.Glu366Lys,NP_001121174.1:p.Glu366Lys,NP_001121175.1:p.Glu366Lys,NP_001121176.1:p.Glu366Lys,NP_001121177.1:p.Glu366Lys,NP_001121178.1:p.Glu366Lys,NP_001121179.1:p.Glu366Lys	T	C		2.9e-24	0.763	1.8625	0.3		0.496	0.92858	0.81	0.9994		1.45e-12	0.75119	2.02	0.9981		5.07e-08	0.75821	2.65	0.9904		2.63e-07	0.75224	1.97	0.999
	rs12694411	chr2:217281820	DIRC3	Intergenic	.	T	A		3.3e-24	0.92219	26.4325	0.006		0.00428	0.93435	20.67	0.9999		1e-19	0.89404	25.19	0.9987		0.000207	0.93679	24.26	0.9989		0.00154	0.9518	35.61	0.999
X	rs11205303	chr1:149934520	MTMR11	Missense	NP_001139334.1:p.Met159Val,NP_870988.2:p.Met87Val	C	T		7e-21	0.93417	38.8	0.12		4.47e-05	0.92358	41	0.9988		1.39e-07	0.94507	40.71	0.9989		2.02e-08	0.91284	40.79	0.9151		7.8e-05	0.93838	32.7	0.999
	rs62621197	chr19:8605262	ADAMTS10	Missense	NP_112219.3:p.Arg62Gln	T	C		7.21e-20	1.19614	2.885	0.0056		0.902	1.00773	2.39	0.9979		6.39e-17	1.24757	3.66	0.9875		0.00899	1.1146	3.45	0.9044		4.02e-06	1.28685	2.04	0.999
	rs66525731	chr4:13221803	RAB28	Intergenic	.	T	C		8.6e-20	1.10197	11.0975	0.61		0.0034	1.08828	11.83	0.9999		3.5e-13	1.1146	13.63	0.999		5.65e-06	1.10473	12.68	0.995		0.0697	1.05823	6.25	0.999
	rs72755233	chr15:100152748	ADAMTS17	Missense	NP_620688.2:p.Thr446Ile	A	G		2.67e-19	1.10076	12.13	0.091		0.0509	1.05443	13.77	0.9985		1.55e-11	1.11572	11.31	0.9903		0.00202	1.07562	11.74	0.9317		1.74e-07	1.13066	11.7	0.999
	rs3791679	chr2:55869757	EFEMP1	Intron	NM_001039348.3:c.1320+963T>C,NM_001039349.3:c.1320+963T>C	G	A		4.13e-19	1.07648	21.81	0.015		0.0168	1.05961	18.41	0.9999		1.13e-17	1.11149	22.5	0.9998		0.0421	1.03603	23.76	0.9991		0.00186	1.05728	22.57	0.999
	rs1474313	chr4:8327339	HTRA3	Intergenic	.	G	A		3.64e-18	1.0694	27.4425	0.049		0.0401	1.04362	29.6	0.9999		4.08e-10	1.07487	28.14	0.9991		0.00987	1.04436	26.45	0.9958		1.41e-08	1.10186	25.58	0.999
	rs1325494	chr10:98186463	R3HCC1L	Splice region	NM_001256620.1:c.-111-4C>G,NM_001351014.2:c.-111-4C>G,NM_138469.3:c.-111-4C>G	G	C		7e-18	0.94148	42.985	0.73		0.00388	0.94601	43.32	1		1.25e-08	0.94148	43.46	0.9999		0.0021	0.95476	43.52	0.9996		3.07e-07	0.92561	41.64	0.999
X	rs9722048	chr9:133563561	ADAMTSL2	Intron	NM_001145320.2:c.1747+2266A>G,NM_014694.4:c.1747+2266A>G	A	G		1.75e-16	1.06035	44.03	0.86		0.0043	1.05622	43.55	0.9976		2.73e-08	1.06141	41.97	0.9771		2.46e-05	1.06855	44.68	0.9032		0.000693	1.05327	45.92	0.999
	rs150512726	chr3:124763647	ITGB5	Inframe deletion	NP_001341693.1:p.Phe682_Lys684del,NP_001341694.1:p.Phe682_Lys684del,NP_001341695.1:p.Phe637_Lys639del,NP_002204.2:p.Phe790_Lys792del	T	TTTGTTGAAC		2.23e-15	0.91686	11.29	0.099		0.003	0.90611	9.53	0.9996		1.51e-12	0.89324	13.07	0.9989		0.0118	0.94374	12.35	0.9951		0.0417	0.95056	10.21	0.999
X	rs9923544	chr16:53768073	FTO	Intron	NM_001080432.3:c.46-42067C>T,NM_001363891.1:c.46-42067C>T,NM_001363894.1:c.46-42067C>T,NM_001363896.1:c.46-42067C>T,NM_001363897.1:c.46-57791C>T,NM_001363898.1:c.46-42067C>T,NM_001363899.1:c.46-42067C>T,NM_001363900.1:c.46-42067C>T,NM_001363901.1:c.46-42067C>T,NM_001363903.1:c.46-42067C>T,NM_001363905.1:c.-647-42067C>T,NM_001363988.1:c.46-42067C>T	T	C		5.03e-15	1.05612	43.0975	0.24		0.189	1.02542	43.53	1		2.04e-09	1.06545	42.18	1		0.0116	1.03852	43.8	0.9999		1.68e-06	1.07498	42.88	0.999
X	rs2871960	chr3:141402972	ZBTB38	Upstream	.	C	A		3.33e-14	0.94866	46.2275	0.2		0.205	0.97629	45.73	0.9999		7.22e-09	0.94073	44.75	0.9998		0.000236	0.94667	48.2	0.9987		0.000568	0.94961	46.23	0.999
X	rs2815536	chr10:27644947	MKX	Intergenic	.	A	G		3.84e-14	0.94819	42.1925	0.88		0.0427	0.96194	42.84	1		1.79e-07	0.94649	46	0.9984		0.000137	0.94412	43.49	0.9987		0.000524	0.94734	36.44	0.999
	rs6977081	chr7:150845427	AOC1	Regulatory region	.	T	G		3.97e-14	0.94563	32.7925	0.94		0.0217	0.9519	27.31	0.9999		1.34e-06	0.94724	33.07	0.9984		0.000948	0.94942	34.86	0.9992		1.91e-05	0.93548	35.93	0.999
X	rs79101546	chr9:126910488	RALGPS1	Upstream	.	T	G		5.83e-14	0.94233	26.1025	0.53		0.0385	0.95782	30.15	1		3.1e-09	0.93445	30.99	0.9995		0.00676	0.9538	24.28	0.9979		0.000742	0.93791	18.99	0.999
	rs12762780	chr10:70672742	ADAMTS14	5' UTR	NM_080722.4:c.-61C>A,NM_139155.3:c.-61C>A	C	A		6.23e-14	1.05359	47.9025	0.27		0.000411	1.06983	43.56	0.9996		5.13e-08	1.05897	46.45	0.9986		0.000727	1.0518	48.34	0.995		0.0238	1.03448	53.26	0.999
X	rs7251031	chr19:11156017	SPC24	Upstream	.	G	T		2.8e-13	1.05686	28.9625	0.31		0.831	1.01002	27.97	0.9999		5.53e-06	1.05274	30.67	0.9963		9.63e-07	1.0821	30.19	0.9946		2.8e-05	1.07337	27.02	0.999
X	rs4655025	chr1:22133261	WNT4	Intron	NM_030761.5:c.78-3410T>C	A	G		3.84e-13	0.95047	44.5925	0.81		0.00828	0.95094	46.57	0.9999		1.59e-06	0.95028	42.8	0.9995		3.44e-05	0.93913	43.72	0.9882		0.00914	0.96165	45.28	0.999
	rs1866745	chr15:66742474	SMAD6	Intron	NM_005585.5:c.952+25976G>A	A	G		4.74e-13	1.05359	35.445	0.18		0.139	1.02973	35.43	0.9999		1.06e-10	1.07315	34.99	0.9992		0.00825	1.04185	35.61	0.9964		0.0096	1.04123	35.75	0.999
X	rs10916207	chr1:227780237	SNAP47	Downstream	.	G	A		6.39e-13	0.95123	49.5725	0.71		0.00677	0.94961	47.32	1		5.25e-05	0.95839	47.77	0.999		5.51e-05	0.94158	50.09	0.9923		0.000344	0.94772	53.11	0.999
X	rs17214004	chr7:84370484	SEMA3A	Intergenic	.	T	C		1.52e-12	1.08242	10.3925	0.42		0.000275	1.13417	7.47	0.9994		7.92e-07	1.08904	9.87	0.997		0.0178	1.06418	8.81	0.9704		0.00186	1.06652	15.42	0.999
	rs6712473	chr2:33188573	LTBP1	Splice region	NM_000627.3:c.449-4G>T,NM_001166264.1:c.449-4G>T,NM_001166265.1:c.449-4G>T,NM_001166266.1:c.449-4G>T,NM_206943.3:c.1427-4G>T	G	T		1.58e-12	1.05022	46.27	1		0.0182	1.04571	47.61	1		9.35e-07	1.05285	47.17	0.9997		0.00063	1.05232	46.83	0.9964		0.00295	1.04561	43.47	0.999
	rs72725608	chr14:75779563	TTLL5	Intron	NM_015072.5:c.2388-12T>C	C	T		4.01e-12	1.12536	4.1225	0.75		0.00531	1.14122	3.87	0.998		1.51e-06	1.12806	4.33	0.9974		0.0146	1.09111	4.49	0.9544		0.000425	1.15096	3.8	0.999
	rs12539945	chr7:16082848	CRPPA	Downstream	.	A	G		4.94e-12	1.04938	44.3325	0.21		0.0142	1.04844	40.32	1		6.63e-05	1.0431	43.5	0.9991		0.0175	1.03624	43.9	0.9972		9.58e-07	1.07627	49.61	0.999
X	rs5758007	chr22:40559560	MRTFA	Intron	NM_001282661.3:c.-21-7193T>A,NM_001282662.3:c.-21-7193T>A,NM_020831.6:c.-21-7193T>A	T	A		6.39e-12	1.04865	48.7675	0.4		0.00889	1.05085	46	0.9999		0.000215	1.03956	50.09	0.9997		0.0069	1.04102	48.84	0.9975		1.77e-06	1.0738	50.14	0.999
X	rs1394094	chr3:136476945	STAG1	Intron	NM_005862.3:c.1026+343T>A	A	T		6.62e-12	0.9498	31.0575	1		0.0074	0.94734	32.91	0.9999		3.86e-06	0.95056	35.82	0.9995		0.000675	0.94734	33.2	0.9977		0.00749	0.95275	22.3	0.999
X	rs6117726	chr20:7262893	BMP2	Intergenic	.	T	C		8.98e-12	0.95332	47.9375	0.72		0.0627	0.96512	48.03	0.998		4.4e-06	0.95294	50.26	0.996		0.000326	0.94639	49.56	0.939		0.00182	0.95371	43.9	0.999
	rs41314549	chr1:155320440	FDPS	Missense	NP_001129293.1:p.Val364Ala,NP_001129294.1:p.Val298Ala,NP_001229753.1:p.Val298Ala,NP_001229754.1:p.Val193Ala,NP_001995.1:p.Val364Ala	C	T		7.76e-11	1.15812	2.1975	0.74		0.00294	1.16102	3.42	0.9999		2.83e-05	1.13508	2.9	0.9993		0.000141	1.21689	1.89	0.9985		0.0897	1.18495	0.58	0.999
	rs1008384	chr7:44139027	MYL7	Splice region	NM_021223.3:c.427-5T>C	G	A		1.17e-10	0.94971	25.19	0.52		0.09	0.96397	26.45	0.9996		5.36e-08	0.93772	27.96	0.9949		0.138	0.97472	25.25	0.9955		0.000898	0.94073	21.1	0.999
	rs73978133	chr2:176004276	LNPK	Upstream	.	T	C		1.49e-10	0.94563	20.255	0.31		0.146	0.96783	23.72	0.9999		4.53e-08	0.93165	21.49	0.9989		0.0486	0.96387	20.39	0.9984		0.00331	0.94073	15.42	0.999
X	rs11598539	chr10:129043829	MGMT	Intergenic	.	C	T		1.72e-10	0.94876	24.3825	0.62		0.0601	0.95964	25.95	0.9979		0.000407	0.95743	25.37	0.9773		0.000125	0.93576	25.93	0.9797		0.000533	0.93566	20.28	0.999
X	rs10043462	chr5:98430152	RGMB	Intergenic	.	A	G		2.35e-10	0.95667	47.2675	0.019		0.00882	0.95104	44.21	0.9997		0.0429	0.97883	44.97	0.9932		0.000211	0.94554	44.98	0.9876		5.54e-07	0.92765	54.91	0.999
X	rs57822625	chr10:30817960	ZNF438	Intergenic	.	T	C		2.49e-10	1.0662	13.23	0.72		0.00172	1.09221	12.45	1		0.000151	1.06173	12.12	0.9986		0.000837	1.07176	14.58	0.999		0.0155	1.05369	13.77	0.999
	rs56214011	chr6:85098630	TBX18	Intergenic	.	A	G		2.73e-10	0.9209	7.74	0.75		0.0249	0.91989	7.38	0.9999		3.12e-05	0.92358	8.69	0.9991		0.0253	0.93876	7.8	0.9975		0.0002	0.8961	7.09	0.999
X	rs147467236	chr6:33181796	COL11A2	Downstream	.	AT	A		2.76e-10	0.94045	16.69	0.9		0.0186	0.93267	11.94	1		2.47e-05	0.93894	14.74	0.9997		0.000645	0.93062	15.19	0.9996		0.016	0.95456	24.89	0.999
	rs17328524	chr2:59934022	BCL11A	Intergenic	.	C	T		3.88e-10	0.95667	40.35	0.0016		0.0379	0.96069	41.23	0.9999		8.78e-11	0.93361	44.45	0.9989		0.394	0.98728	43.34	0.9986		0.0868	0.97297	32.38	0.999
X	rs7119588	chr11:66609564	CCS	Downstream	.	C	T		4.23e-10	1.09977	5.14	0.73		0.0676	1.07326	6.19	0.9993		1.41e-05	1.09757	6.07	0.9981		0.000132	1.1319	5.3	0.9846		0.0623	1.08567	3	0.999
X	rs1048661	chr15:73927205	LOXL1	Missense	NP_005567.2:p.Arg141Leu	T	G		7.59e-10	0.95571	33.19	0.63		0.134	0.97054	34.58	0.9994		1.36e-06	0.94762	33.84	0.9979		0.0911	0.97346	32.79	0.9966		0.000423	0.94516	31.55	0.999
X	rs61749613	chr5:83519351	VCAN	Missense	NP_001157570.1:p.Lys349Glu,NP_004376.2:p.Lys349Glu	G	A		8.47e-10	1.11394	3.91	0.49		0.104	1.07026	5.2	0.9997		6.11e-07	1.13576	4.08	0.9963		0.0129	1.09199	4.54	0.9853		0.0143	1.14534	1.82	0.999
X	rs604168	chr12:69277378	CPSF6	Downstream	.	G	A		1.07e-09	1.04749	28.915	0.47		0.0085	1.05961	24.2	1		1.97e-06	1.05707	27.31	0.9997		0.0103	1.04279	28.91	0.9986		0.0677	1.02891	35.24	0.999
X	rs41277466	chr22:41825842	CCDC134	3' UTR	NM_001304797.1:c.*19C>T,NM_024821.4:c.*19C>T	T	C		1.11e-09	0.92997	9.3025	0.31		0.212	0.95456	7.17	1		4.3e-05	0.92969	9.99	0.9994		0.115	0.95667	7.83	0.9966		1.07e-05	0.90411	12.22	0.999
X	rs12050196	chr14:99673097	HHIPL1	Downstream	.	C	T		1.27e-09	0.95839	43.95	0.13		0.339	0.98187	42.98	0.9997		0.00412	0.97015	46	0.9969		1.75e-05	0.93744	44.74	0.9906		7.28e-05	0.94148	42.08	0.999
	rs3753841	chr1:102914362	COL11A1	Missense	NP_001177638.1:p.Pro1284Leu,NP_001845.3:p.Pro1323Leu,NP_542196.2:p.Pro1335Leu,NP_542197.3:p.Pro1207Leu	G	A		2.03e-09	0.95801	38.19	0.83		0.171	0.97375	39.09	0.9998		1.87e-06	0.9498	38.84	0.9998		0.0115	0.96223	40.61	0.9966		0.0114	0.96079	34.22	0.999
X	rs2287002	chr19:2038820	MKNK2	3' UTR	NM_199054.2:c.*793C>T	A	G		2.08e-09	0.95142	23.1475	0.89		0.00542	0.93847	23.37	0.9974		7.49e-05	0.9518	23.61	0.997		0.0119	0.95409	21.62	0.9651		0.0101	0.956	23.99	0.999
X	rs1064583	chr6:116125413	COL10A1	Missense	NP_000484.2:p.Met27Thr	G	A		3.29e-09	0.95877	38.8275	0.27		0.00721	0.94952	41.34	0.9999		0.0141	0.97404	39.79	0.9997		0.00043	0.94705	37.71	0.9992		0.000267	0.94507	36.47	0.999
X	rs1075653	chr3:52791512	ITIH1	Splice region	NM_001166434.3:c.2069-5T>C,NM_001166435.2:c.1631-5T>C,NM_001166436.2:c.1631-5T>C,NM_002215.4:c.2495-5T>C	C	T		3.63e-09	1.04321	37.315	0.62		0.0808	1.03458	37.84	1		0.000542	1.03884	34.29	0.9995		0.0116	1.03935	37.59	0.9995		0.000107	1.06067	39.54	0.999
X	rs2286323	chr2:241097382	MTERF4	Start lost	NP_001317108.1:p.Met1?	G	A		1.4e-08	0.93482	9.9625	0.29		0.000797	0.89871	10.45	1		0.0519	0.96435	8.83	0.9999		0.00116	0.91549	8.67	0.9987		0.000607	0.92386	11.9	0.999
X	rs67245807	chr10:5007406	AKR1C2	Splice donor	NM_001354.5:c.-180+1G>C	G	C		4.4e-08	1.04812	20.5975	0.23		0.202	1.03066	19.86	0.9993		3.15e-05	1.0558	19.87	0.9953		0.331	1.01837	20.51	0.9717		0.000118	1.07219	22.15	0.999
X	rs2736911	chr10:122454839	ARMS2	Stop gained	NP_001093137.1:p.Arg38Ter	T	C		1.05e-07	0.95009	15.54	0.62		0.106	0.95791	15.23	1		7.46e-06	0.93594	15.28	0.9997		0.144	0.97035	15.68	0.9988		0.0173	0.95285	15.97	0.999

## Sheet: Supp. Data 2
Supplementary Data 2. Conditional analysis. The analyses were restricted to variants within 1 Mb from the index variants. To account for multiple testing, we chose a conservative P-value threshold of <5E-8 for secondary signals
								Iceland					UK					Denmark					Finland					Combined					Conditional analysis
rs name	Chr:Position (hg 38)	Closest protein-coding gene	Coding effect	Coding change	EA	OA		P	OR	EAF (%)	Info		P	OR	EAF (%)	Info		P	OR	EAF (%)	Info		P	OR	EAF (%)	Info		P	OR	EAF (%)	P-het		Covariate	Padj	ORadj
rs72755233	chr15:100152748	ADAMTS17	Missense	NP_620688.2:p.Thr446Ile	A	G		0.0509	1.05443	13.77	0.9985		1.55e-11	1.11572	11.31	0.9903		0.00202	1.07562	11.74	0.9317		1.74e-07	1.13066	11.7	0.999		2.67e-19	1.10076	12.13	0.091		chr15:99973858	3.08e-21	1.107
rs2581348	chr15:99973858	ADAMTS17	3' UTR	NM_139057.4:c.*544G>A	C	T		0.257	1.02316	33.3	0.9996		6.76e-05	1.04456	35.19	0.9987		0.000301	1.05792	35	0.9962		0.0996	1.02788	27.49	0.999		3.4e-08	1.04144	32.745	0.41		chr15:100152748	2.07e-10	1.048
rs4655025	chr1:22133261	WNT4	Intron	NM_030761.5:c.78-3410T>C	A	G		0.00828	0.95094	46.57	0.9999		1.59e-06	0.95028	42.8	0.9995		3.44e-05	0.93913	43.72	0.9882		0.00914	0.96165	45.28	0.999		3.84e-13	0.95047	44.5925	0.81		chr1:22163678	4.8e-17	0.942
rs2807360	chr1:22163678	WNT4	intergenic_variant	.	C	G		0.429	1.01603	33.27	0.9996		9.02e-07	1.05443	37.12	0.9992		0.042	1.0321	35.62	0.9937		0.0406	1.03479	27.86	0.999		4.84e-08	1.0406	33.4675	0.5		chr1:22133261	7.77e-13	1.055
rs2287002	chr19:2038820	MKNK2	3' UTR	NM_199054.2:c.*793C>T	A	G		0.00542	0.93847	23.37	0.9974		7.49e-05	0.9518	23.61	0.997		0.0119	0.95409	21.62	0.9651		0.0101	0.956	23.99	0.999		2.08e-09	0.95142	23.1475	0.89		chr19:2176587	1.28e-09	0.951
rs12459350	chr19:2176587	DOT1L	intron_variant	NM_032482.3:c.82-4126A>G	G	A		0.000304	0.93305	46.41	0.9999		3.04e-05	0.95705	46.06	0.9998		0.906	0.9948	46.19	0.9997		0.000339	0.948	46.62	0.999		1.37e-08	0.96137	46.32	0.52		chr19:2038820	3.9e-10	0.954

## Sheet: Supp. Data 3
Supplementary Data 3. Previously reported associations with CTS and correlated top signals in the CTS meta-analysis
										Discovery phase in the UK as reported by Wiberg et al.a			Replication phase in Iceland, Denmark, and Finland				Top signals in the meta-analysis
Locus	Chr	Position (hg38)	rs name	Gene	Coding effect	Coding change	EA	OA	EAF (%)	P-value	OR		P-value	OR	P-het		Position (hg38)	rs name	Gene	Coding effect	Coding change	EA	OA	EAF (%)	P-value	OR	r2
2p16.1	2	59948340	rs1025128	.	Intergenic	.	G	C	40.066	2.8e-09	0.925926		0.0711	0.98285	0.00037		59934022	rs17328524	.	Intergenic	.	C	T	40.35	3.88e-10	0.95667	0.869
2p22.3	2	33188236	rs12104955	LTBP1	Intron	NM_000627.3:c.449-341C>T,NM_001166264.1:c.449-341C>T,NM_001166265.1:c.449-341C>T,NM_001166266.1:c.449-341C>T,NM_206943.3:c.1427-341C>T	C	T	48.131	3.9e-08	1.07		4.97e-07	1.04749	0.17		33188573	rs6712473	LTBP1	Splice region	NM_000627.3:c.449-4G>T,NM_001166264.1:c.449-4G>T,NM_001166265.1:c.449-4G>T,NM_001166266.1:c.449-4G>T,NM_206943.3:c.1427-4G>T	G	T	46.27	1.58e-12	1.05022	0.933
1p21.1	1	102774795	rs12406439	.	Intergenic	.	C	T	39.417	1.1e-08	0.925926		3.07e-05	0.96137	0.036		102914362	rs3753841	COL11A1	Missense	NP_001177638.1:p.Pro1284Leu,NP_001845.3:p.Pro1323Leu,NP_542196.2:p.Pro1335Leu,NP_542197.3:p.Pro1207Leu	G	A	38.19	2.03e-09	0.95801	0.79
2p16.1	2	217263429	rs1863190	.	Intergenic	.	A	T	27.971	5.4e-13	0.892857		1.31e-08	0.9412	0.0038		217281820	rs12694411	DIRC3,DIRC3-AS1	Intergenic	.	T	A	26.4325	3.3e-24	0.92219	0.885
15q22.31	15	66742474	rs1866745	SMAD6	Intron	NM_005585.5:c.952+25976G>A	A	G	33.704	4.2e-10	1.09		7.76e-05	1.03873	0.0042		66742474	rs1866745	SMAD6	Intron	NM_005585.5:c.952+25976G>A	A	G	35.445	4.74e-13	1.05359	1
2q31.1	2	55869757	rs3791679	EFEMP1	Intron	NM_001039348.3:c.1320+963T>C,NM_001039349.3:c.1320+963T>C	G	A	24.413	2e-12	1.11		1.57e-05	1.04907	0.0023		55869757	rs3791679	EFEMP1	Intron	NM_001039348.3:c.1320+963T>C,NM_001039349.3:c.1320+963T>C	G	A	21.81	4.13e-19	1.07648	1
3q21.2	3	124731234	rs4678145	KALRN	Downstream	.	C	G	11.898	4e-09	0.892857		3.58e-05	0.93988	0.028		124763647	rs150512726,rs547715576	ITGB5	Inframe deletion	NP_001341693.1:p.Phe682_Lys684del,NP_001341694.1:p.Phe682_Lys684del,NP_001341695.1:p.Phe637_Lys639del,NP_002204.2:p.Phe790_Lys792del	T	TTTGTTGAAC	11.29	2.23e-15	0.91686	0.978
7p13	7	44105579	rs55841377	AEBP1	Intron	NM_001129.5:c.253+661C>G	G	C	20.296	8.4e-09	0.917431		0.000405	0.95935	0.025		44139027	rs1008384	MYL7	Splice region	NM_021223.3:c.427-5T>C	G	A	25.19	1.17e-10	0.94971	0.599
6p21.33	6	85006237	rs62422907	.	Regulatory region	.	A	G	9.656	2.2e-09	0.884956		8.44e-05	0.94148	0.01		85098630	rs56214011	.	Intergenic	.	A	G	7.74	2.73e-10	0.9209	0.278
19p13.2	19	8605262	rs62621197	ADAMTS10	Missense	NP_112219.3:p.Arg62Gln	T	C	3.817	7.5e-14	1.31		1.3e-05	1.13587	0.0021		8605262	rs62621197	ADAMTS10	Missense	NP_112219.3:p.Arg62Gln	T	C	2.885	7.21e-20	1.19614	1
4p15.33	4	13220123	rs6843953	.	Intergenic	.	T	C	12.712	5.8e-12	1.14		1.14e-07	1.08285	0.034		13221803	rs66525731	LOC105374494	Intergenic	.	T	C	11.0975	8.6e-20	1.10197	0.924
7q36.1	7	150845427	rs6977081	.	Regulatory region	.	T	G	35.906	1.2e-08	0.925926		5.92e-09	0.94441	0.34		150845427	rs6977081	.	Regulatory region	.	T	G	32.7925	3.97e-14	0.94563	1
14q24.3	14	75779563	rs72725608	TTLL5	Intron	NM_015072.5:c.2388-12T>C	C	T	3.644	1.1e-08	1.2		5.71e-07	1.123	0.093		75779563	rs72725608	TTLL5	Intron	NM_015072.5:c.2388-12T>C	C	T	4.1225	4.01e-12	1.12536	1
15q26.3	15	100152748	rs72755233	ADAMTS17	Missense	NP_620688.2:p.Thr446Ile	A	G	11.527	2.3e-15	1.18		1.59e-09	1.08948	0.0016		100152748	rs72755233	ADAMTS17	Missense	NP_620688.2:p.Thr446Ile	A	G	12.13	2.67e-19	1.10076	1
2q35	2	176035543	rs847139	.	Intergenic	.	T	C	19.927	7.2e-11	0.900901		0.00116	0.95456	0.0064		176004276	rs73978133	LNPK	Upstream	.	T	C	20.255	1.49e-10	0.94563	0.94
										Discovery phase in Japan, the UK, and Finland as reported by Sakaue et al.b			Replication phase in Iceland and Denmark				Top signals in the meta-analysis
Locus	Chr	Position (hg38)	rs name	Gene	Coding effect	Coding change	EA	OA	EAF (%)	P-value	OR		P-value	OR	P-het		Position (hg38)	rs name	Gene	Coding effect	Coding change	EA	OA	EAF (%)	P-value	OR	r2
1q22	1	155200601	rs199935580	THBS3	Missense	NP_001239536.1:p.Arg511Trp,NP_001239537.1:p.Arg400Trp,NP_009043.1:p.Arg520Trp	A	G	0.1	4.005e-08	6.17618		-	-	-		155320440	rs41314549	FDPS	Missense	NP_001129293.1:p.Val364Ala,NP_001129294.1:p.Val298Ala,NP_001229753.1:p.Val298Ala,NP_001229754.1:p.Val193Ala,NP_001995.1:p.Val364Ala	C	T	2.1975	7.76e-11	1.15812	-
4p16.1	4	8327699	rs7670088	.	Intergenic	.	C	T	23.5569	2.489e-09	1.07562		0.00107	1.04362	1		8327339	rs1474313	.	Intergenic	.	G	A	27.4425	3.64e-18	1.0694	0.999855
7p21.2	7	16072506	rs13221870	.	Regulatory region	.	A	G	39.1614	2.352e-10	1.07197		0.000681	1.04102	0.51		16082848	rs12539945	CRPPA	Downstream	.	A	G	44.3325	4.94e-12	1.04938	0.951656
10q22.1	10	70648033	rs747141	.	Intergenic	.	A	G	57.148	2.489e-09	1.06759		8.53e-05	1.0476	0.57		70672742	rs12762780	ADAMTS14	5' UTR	NM_080722.4:c.-61C>A,NM_139155.3:c.-61C>A	C	A	47.9025	6.23e-14	1.05359	0.809588
10q24.2	10	98166514	rs7071239	R3HCC1L	Intron	NM_001256619.2:c.-15+3117T>A,NM_001256620.1:c.-112+3117T>A,NM_001256621.2:c.3+3117T>A,NM_001351010.2:c.-15+3117T>A,NM_001351011.2:c.-15+3117T>A,NM_001351012.2:c.-15+3117T>A,NM_001351013.2:c.-15+3117T>A,NM_001351014.2:c.-112+3117T>A,NM_001351015.2:c.-15+3117T>A,NM_001351016.2:c.-15+31808T>A,NM_001351017.2:c.-15+3117T>A,NM_014472.5:c.-15+3117T>A,NM_138469.3:c.-112+3117T>A	A	T	43.4329	8.706e-10	0.934915		2.8e-05	0.95151	0.68		98186463	rs1325494	R3HCC1L	Splice region	NM_001256620.1:c.-111-4C>G,NM_001351014.2:c.-111-4C>G,NM_138469.3:c.-111-4C>G	G	C	42.985	7e-18	0.94148	0.998765
14q32.13	14	94371805	rs112635299	SERPINA1	Downstream	.	T	G	2.06163	8.841e-09	0.800115		1.84e-07	0.78576	0.16		94378610	rs28929474	SERPINA1	Missense	NP_000286.3:p.Glu366Lys,NP_001002235.1:p.Glu366Lys,NP_001002236.1:p.Glu366Lys,NP_001121172.1:p.Glu366Lys,NP_001121173.1:p.Glu366Lys,NP_001121174.1:p.Glu366Lys,NP_001121175.1:p.Glu366Lys,NP_001121176.1:p.Glu366Lys,NP_001121177.1:p.Glu366Lys,NP_001121178.1:p.Glu366Lys,NP_001121179.1:p.Glu366Lys	T	C	1.8625	2.9e-24	0.763	0.959574
aWiberg, A. et al. A genome-wide association analysis identifies 16 novel susceptibility loci for carpal tunnel syndrome. Nat. Commun. 10, (2019).
bSakaue, S. et al. A cross-population atlas of genetic associations for 220 human phenotypes. Nat. Genet. 2021 5310 53, 1415–1424 (2021).

## Sheet: Supp. Data 4
Supplementary Data 4. Coding variants. The effect allele is reported for the coding variant. EA effect allele, OA other allele
Chr	Position of CTS associated variant	Position of coding	r2	EA	OA	Gene	Impact	Coding effect	Coding change	Source	HGNC
chr1	102914362	102914362	1	G	A	COL11A1	MODERATE	Missense	NP_001177638.1:p.Pro1284Leu	vep	2186
chr1	102914362	102914362	1	G	A	COL11A1	MODERATE	Missense	NP_001845.3:p.Pro1323Leu	vep	2186
chr1	102914362	102914362	1	G	A	COL11A1	MODERATE	Missense	NP_542196.2:p.Pro1335Leu	vep	2186
chr1	102914362	102914362	1	G	A	COL11A1	MODERATE	Missense	NP_542197.3:p.Pro1207Leu	vep	2186
chr1	149934520	149934520	1	C	T	MTMR11	MODERATE	Missense	NP_001139334.1:p.Met159Val	vep	24307
chr1	149934520	149934520	1	C	T	MTMR11	MODERATE	Missense	NP_870988.2:p.Met87Val	vep	24307
chr1	155320440	155320440	1	C	T	FDPS	MODERATE	Missense	NP_001129293.1:p.Val364Ala	vep	3631
chr1	155320440	155320440	1	C	T	FDPS	MODERATE	Missense	NP_001129294.1:p.Val298Ala	vep	3631
chr1	155320440	155320440	1	C	T	FDPS	MODERATE	Missense	NP_001229753.1:p.Val298Ala	vep	3631
chr1	155320440	155320440	1	C	T	FDPS	MODERATE	Missense	NP_001229754.1:p.Val193Ala	vep	3631
chr1	155320440	155320440	1	C	T	FDPS	MODERATE	Missense	NP_001995.1:p.Val364Ala	vep	3631
chr10	5007406	5007406	1	G	C	AKR1C2	HIGH	Splice donor	NM_001354.5:c.-180+1G>C	vep	385
chr10	98186463	98186463	1	G	C	R3HCC1L	MODERATE	Splice region	NM_001256620.1:c.-111-4C>G	vep	23512
chr10	98186463	98186463	1	G	C	R3HCC1L	MODERATE	Splice region	NM_138469.2:c.-111-4C>G	vep	23512
chr14	94378610	94378610	1	T	C	SERPINA1	MODERATE	Missense	NP_000286.3:p.Glu366Lys	vep	8941
chr14	94378610	94378610	1	T	C	SERPINA1	MODERATE	Missense	NP_001002235.1:p.Glu366Lys	vep	8941
chr14	94378610	94378610	1	T	C	SERPINA1	MODERATE	Missense	NP_001002236.1:p.Glu366Lys	vep	8941
chr14	94378610	94378610	1	T	C	SERPINA1	MODERATE	Missense	NP_001121172.1:p.Glu366Lys	vep	8941
chr14	94378610	94378610	1	T	C	SERPINA1	MODERATE	Missense	NP_001121173.1:p.Glu366Lys	vep	8941
chr14	94378610	94378610	1	T	C	SERPINA1	MODERATE	Missense	NP_001121174.1:p.Glu366Lys	vep	8941
chr14	94378610	94378610	1	T	C	SERPINA1	MODERATE	Missense	NP_001121175.1:p.Glu366Lys	vep	8941
chr14	94378610	94378610	1	T	C	SERPINA1	MODERATE	Missense	NP_001121176.1:p.Glu366Lys	vep	8941
chr14	94378610	94378610	1	T	C	SERPINA1	MODERATE	Missense	NP_001121177.1:p.Glu366Lys	vep	8941
chr14	94378610	94378610	1	T	C	SERPINA1	MODERATE	Missense	NP_001121178.1:p.Glu366Lys	vep	8941
chr14	94378610	94378610	1	T	C	SERPINA1	MODERATE	Missense	NP_001121179.1:p.Glu366Lys	vep	8941
chr15	73927205	73927205	1	T	G	LOXL1	MODERATE	Missense	NP_005567.2:p.Arg141Leu	vep	6665
chr15	99973858	99974409	0.907086	C	T	ADAMTS17	MODERATE	Missense	NP_620688.2:p.Asn1094Ser	vep	17109
chr15	100152748	100152748	1	A	G	ADAMTS17	MODERATE	Missense	NP_620688.2:p.Thr446Ile	vep	17109
chr19	8605262	8605262	1	T	C	ADAMTS10	MODERATE	Missense	NP_112219.3:p.Arg62Gln	vep	13201
chr2	33188573	33188573	1	T	G	LTBP1	MODERATE	Splice region	NM_000627.3:c.449-4G>T	vep	6714
chr2	33188573	33188573	1	T	G	LTBP1	MODERATE	Splice region	NM_001166264.1:c.449-4G>T	vep	6714
chr2	33188573	33188573	1	T	G	LTBP1	MODERATE	Splice region	NM_001166265.1:c.449-4G>T	vep	6714
chr2	33188573	33188573	1	T	G	LTBP1	MODERATE	Splice region	NM_001166266.1:c.449-4G>T	vep	6714
chr2	33188573	33188573	1	T	G	LTBP1	MODERATE	Splice region	NM_206943.2:c.1427-4G>T	vep	6714
chr2	241097382	241097382	1	G	A	MTERF4	MODERATE	Missense	NP_872307.2:p.Met189Thr	vep	28785
chr2	241097382	241107370	0.909233	C	A	PASK	MODERATE	Missense	NP_001239048.1:p.Phe1273Cys	vep	17270
chr2	241097382	241107370	0.909233	C	A	PASK	MODERATE	Missense	NP_001239049.1:p.Phe1266Cys	vep	17270
chr2	241097382	241107370	0.909233	C	A	PASK	MODERATE	Missense	NP_001239051.1:p.Phe1231Cys	vep	17270
chr2	241097382	241107370	0.909233	C	A	PASK	MODERATE	Missense	NP_055963.2:p.Phe1266Cys	vep	17270
chr3	52791512	52642049	0.865845	TAAAAAAAAAAAAAGCAATTAGAC	CAAAAAAAAAAAAAGCAATTAGAC	PBRM1	MODERATE	Splice region	NM_018313.4:c.996-4delinsA	vep	30064
chr3	52791512	52687289	0.905072	A	G	GNL3	MODERATE	Missense	NP_055181.3:p.Arg39Gln	vep	29931
chr3	52791512	52687289	0.905072	A	G	GNL3	MODERATE	Missense	NP_996561.1:p.Arg27Gln	vep	29931
chr3	52791512	52687289	0.905072	A	G	GNL3	MODERATE	Missense	NP_996562.1:p.Arg27Gln	vep	29931
chr3	52791512	52693241	0.821466	A	G	GNL3	MODERATE	Missense	NP_055181.3:p.Val367Met	vep	29931
chr3	52791512	52693241	0.821466	A	G	GNL3	MODERATE	Missense	NP_996561.1:p.Val355Met	vep	29931
chr3	52791512	52693241	0.821466	A	G	GNL3	MODERATE	Missense	NP_996562.1:p.Val355Met	vep	29931
chr3	52791512	52706166	0.841168	G	C	SPCS1	MODERATE	Missense	NP_054760.3:p.Pro41Ala	vep	23401
chr3	52791512	52763618	0.919021	C	G	NEK4	MODERATE	Missense	NP_001180462.1:p.Pro136Ala	vep	11399
chr3	52791512	52763618	0.919021	C	G	NEK4	MODERATE	Missense	NP_003148.2:p.Pro225Ala	vep	11399
chr3	52791512	52786965	0.905625	T	A	ITIH1	MODERATE	Missense	NP_001159906.1:p.Glu443Val	vep	6166
chr3	52791512	52786965	0.905625	T	A	ITIH1	MODERATE	Missense	NP_001159907.1:p.Glu297Val	vep	6166
chr3	52791512	52786965	0.905625	T	A	ITIH1	MODERATE	Missense	NP_001159908.1:p.Glu297Val	vep	6166
chr3	52791512	52786965	0.905625	T	A	ITIH1	MODERATE	Missense	NP_002206.2:p.Glu585Val	vep	6166
chr3	52791512	52786995	0.87422	G	A	ITIH1	MODERATE	Missense	NP_001159906.1:p.Gln453Arg	vep	6166
chr3	52791512	52786995	0.87422	G	A	ITIH1	MODERATE	Missense	NP_001159907.1:p.Gln307Arg	vep	6166
chr3	52791512	52786995	0.87422	G	A	ITIH1	MODERATE	Missense	NP_001159908.1:p.Gln307Arg	vep	6166
chr3	52791512	52786995	0.87422	G	A	ITIH1	MODERATE	Missense	NP_002206.2:p.Gln595Arg	vep	6166
chr3	52791512	52791512	1	C	T	ITIH1	MODERATE	Splice region	NM_001166434.2:c.2069-5T>C	vep	6166
chr3	52791512	52791512	1	C	T	ITIH1	MODERATE	Splice region	NM_001166435.2:c.1631-5T>C	vep	6166
chr3	52791512	52791512	1	C	T	ITIH1	MODERATE	Splice region	NM_001166436.2:c.1631-5T>C	vep	6166
chr3	52791512	52791512	1	C	T	ITIH1	MODERATE	Splice region	NM_002215.3:c.2495-5T>C	vep	6166
chr3	124763647	124763647	1	T	TTTGTTGAAC	ITGB5	MODERATE	Inframe deletion	NP_002204.2:p.Phe790_Lys792del	vep	6160
chr6	116125413	116125413	1	G	A	COL10A1	MODERATE	Missense	NP_000484.2:p.Met27Thr	vep	2185
chr5	83519351	83519351	1	G	A	VCAN	MODERATE	Missense	NP_001157570.1:p.Lys349Glu	vep	2464
chr5	83519351	83519351	1	G	A	VCAN	MODERATE	Missense	NP_004376.2:p.Lys349Glu	vep	2464
chr7	44139027	44139027	1	G	A	MYL7	MODERATE	Splice region	NM_021223.2:c.427-5T>C	vep	21719

## Sheet: Supp. Data 5
Supplementary Data 5. cis-eQTL. Variants in LD with the lead variants were identified based on in-house genotype data using r2 > 0.8 for pairwise comparison of the nearest 100,000 variants to define an LD class. We only show eQTL variants that ranked top among all cis-eQTL variants found for a given gene by stepwise conditional association testing. The effect allele is reported for the top-cis eQ…
Chr	Position of CTS associated variant	Position of top cis-eQTL variant	r2	EA	OA	Gene	P-value	Effect	Tissue	Effect type	HGNC	Source
chr1	22133261	22043928	0.814729	G		CDC42	5.81469e-19	-0.20385	Muscle Skeletal	beta	1736	gtceqtl
chr1	22133261	22129235	0.971989	T		CDC42	4.55104e-10	-0.107479	Esophagus Mucosa	beta	1736	gtceqtl
chr1	149934520	149920979	0.877392	A		CTSS	2.4e-08	-0.012148	Whole blood	fx	2545	whole_blood_yao_ceqtl
chr1	227780237	227639425	0.865654	C		SNAP47	3.368e-10	0.464	White blood cells	beta	30669	white_blood_cells_ceqtl
chr10	27644947	27630354	0.999093	C		MKX	7.15308e-15	0.190485	Cells Cultured fibroblasts	beta	23729	gtceqtl
chr10	30817960	30818110	0.994812	A		ZNF438	1.08614e-11	-0.348866	Thyroid	beta	21029	gtceqtl
chr10	70672742	70655260	0.934888	G		ADAMTS14	1.55328e-14	0.405541	Brain Nucleus accumbens basal ganglia	beta	14899	gtceqtl
chr10	70672742	70655260	0.934888	G		ADAMTS14	6.08359e-16	0.431317	Brain Hypothalamus	beta	14899	gtceqtl
chr10	70672742	70655260	0.934888	G		ADAMTS14	6.3589e-19	0.46199	Brain Caudate basal ganglia	beta	14899	gtceqtl
chr10	98186463	98152925	0.998444	T		R3HCC1L	5.94872e-11	0.443528	Pituitary	beta	23512	gtceqtl
chr10	98186463	98166514	0.998765	A		LOXL4	4.5494e-15	-0.276501	Thyroid	beta	17171	gtceqtl
chr10	98186463	98256582	0.981607	T		LOXL4	5.8441e-12	6.8836	Blood	zscore	17171	eqtlgen
chr15	73927205	73937183	0.909156	G		LOXL1	1.98499e-12	-0.129312	Artery Tibial	beta	6665	gtceqtl
chr15	73927205	73937183	0.909156	G		LOXL1	3.03464e-13	0.4019	Adipose	beta	6665	dcceqtla
chr19	2038820	2038820	1	G		MKNK2	1.506e-19	0.657	White blood cells	beta	7111	white_blood_cells_ceqtl
chr19	2038820	2038820	1	G		MKNK2	1.506e-19	0.657	White blood cells	beta	7111	white_blood_cells_ceqtl
chr19	2038820	2043272	0.828991	A		MKNK2	1.2675e-159	-26.9202	Blood	zscore	7111	eqtlgen
chr2	33188573	33172284	0.950211	T		LTBP1	3.74226e-13	0.15241	Artery Tibial	beta	6714	gtceqtl
chr2	176004276	175908341	0.955114	na		LNPK	2.8e-09	na	Blood	na	21610	blood_vasc_metab_ceqtl
chr2	176004276	175945238	0.992859	na		LNPK	8.26e-20	-0.78284	Eye	slope	21610	eyeceqtl
chr2	176004276	175949435	0.981833	T		LNPK	1.367e-13	0.529	White blood cells	beta	21610	white_blood_cells_ceqtl
chr2	176004276	176015373	0.999775	na		LNPK	1.35e-11	na	AOR	na	21610	blood_vasc_metab_ceqtl
chr2	176004276	176015373	0.999775	na		LNPK	6.74e-13	na	MAM	na	21610	blood_vasc_metab_ceqtl
chr2	241097382	241084083	0.910598	G		PASK	1.68289e-11	-0.383792	Small Intestine Terminal Ileum	beta	17270	gtceqtl
chr22	40559560	40559560	1	A		MRTFA	6.4175e-35	-12.3277	Blood	zscore	14334	eqtlgen
chr22	41825842	41825842	1	C		PMM1	8.649e-30	1.013	White blood cells	beta	9114	white_blood_cells_ceqtl
chr3	52791512	52552666	0.821763	A		GNL3	2.84397e-16	-0.199279	Artery Tibial	beta	29931	gtceqtl
chr3	52791512	52582962	0.897714	C		GNL3	1.26869e-24	-0.136005	Cells Cultured fibroblasts	beta	29931	gtceqtl
chr3	52791512	52594305	0.875335	T		NEK4	1.48833e-12	-0.240418	Adipose Visceral Omentum	beta	11399	gtceqtl
chr3	52791512	52594305	0.875335	T		NEK4	1.8418e-12	-0.222461	Esophagus Mucosa	beta	11399	gtceqtl
chr3	52791512	52598895	0.874694	G		GLT8D1	2.224e-11	0.384	White blood cells	beta	24870	white_blood_cells_ceqtl
chr3	52791512	52638602	0.828792	CT		GNL3	3.60911e-11	-0.191974	Artery Aorta	beta	29931	gtceqtl
chr3	52791512	52664544	0.874697	T		GNL3	2.24e-14	0.464963	STARNET Fat visceral	beta	29931	star_ceqtl
chr3	52791512	52664544	0.874697	T		GNL3	8.96e-10	0.407334	STARNET Blood	beta	29931	star_ceqtl
chr3	52791512	52677456	0.904981	G		GNL3	9.01965e-10	-0.119389	Adipose Subcutaneous	beta	29931	gtceqtl
chr3	52791512	52677515	0.867894	C		NEK4	3.26792e-12	-0.249236	Colon Sigmoid	beta	11399	gtceqtl
chr3	52791512	52693241	0.821466	A		SPCS1	4.9622e-110	22.2869	Blood	zscore	23401	eqtlgen
chr3	52791512	52694788	0.897765	C		SPCS1	4.14e-08	0.0169461	Whole blood	fx	23401	whole_blood_yao_ceqtl
chr3	52791512	52699062	0.841173	CATGCTT		SPCS1	2.50615e-98	0.2646	Blood	beta	23401	dcceqtlb
chr3	52791512	52708397	0.887853	C		GNL3	1.18701e-16	-0.161171	Nerve Tibial	beta	29931	gtceqtl
chr3	52791512	52708521	0.86261	T		PBRM1	4.04157e-28	0.177314	Artery Tibial	beta	30064	gtceqtl
chr3	52791512	52713726	0.891788	A		GNL3	3.89084e-16	-0.134078	Muscle Skeletal	beta	29931	gtceqtl
chr3	52791512	52713726	0.891788	na		NEK4	1.61e-27	-0.70743	Eye	slope	11399	eyeceqtl
chr3	52791512	52728984	0.841065	T		NEK4	1.92144e-13	-0.246263	Heart Atrial Appendage	beta	11399	gtceqtl
chr3	52791512	52728984	0.841065	T		NEK4	2.57831e-13	-0.178923	Cells Cultured fibroblasts	beta	11399	gtceqtl
chr3	52791512	52737452	0.841152	C		GLT8D1	3.7295e-42	-13.6052	Blood	zscore	24870	eqtlgen
chr3	52791512	52737904	0.869958	G		GNL3	1.0152e-10	-0.124722	Colon Transverse	beta	29931	gtceqtl
chr3	52791512	52747523	0.918982	G		NEK4	3.55677e-20	-0.262435	Skin Sun Exposed Lower leg	beta	11399	gtceqtl
chr3	52791512	52770471	0.8411	C		NEK4	1.26978e-11	-0.159034	Esophagus Muscularis	beta	11399	gtceqtl
chr3	52791512	52770471	0.8411	C		NEK4	1.84326e-26	-0.297066	Thyroid	beta	11399	gtceqtl
chr3	52791512	52771077	0.840865	G		NEK4	2.49003e-11	-0.219822	Adipose Subcutaneous	beta	11399	gtceqtl
chr3	52791512	52771077	0.840865	G		NEK4	2.94608e-17	-0.171842	Muscle Skeletal	beta	11399	gtceqtl
chr3	52791512	52771077	0.840865	G		NEK4	2.9658e-14	-0.213828	Artery Tibial	beta	11399	gtceqtl
chr3	52791512	52775509	0.848524	T		NEK4	5.98e-72	0.892607	STARNET Liver	beta	11399	star_ceqtl
chr3	52791512	52775509	0.848524	T		SPCS1	1.22e-20	-0.54594	STARNET Liver	beta	23401	star_ceqtl
chr3	52791512	52788493	0.944773	C		NEK4	5.4433e-13	-0.3922	Adipose	beta	11399	dcceqtla
chr3	52791512	52788493	0.944773	C		NEK4	5.4433e-13	-0.3922	Adipose	beta	11399	dcceqtla
chr3	52791512	52788905	0.944774	C		ITIH3	3.85e-12	-0.420436	STARNET Liver	beta	6168	star_ceqtl
chr3	52791512	52792830	0.995245	A		ITIH1	1.49532e-66	0.2209	Blood	beta	6166	dcceqtlb
chr3	141402972	141375367	0.992513	G		ZBTB38	1.13e-09	-0.348481	STARNET Artery ITA (no AS)	beta	26636	star_ceqtl
chr3	141402972	141375367	0.992513	G		ZBTB38	5.83e-16	-0.488144	STARNET Blood	beta	26636	star_ceqtl
chr3	141402972	141375927	0.993604	A		ZBTB38	1.20834e-10	-0.165951	Esophagus Mucosa	beta	26636	gtceqtl
chr3	141402972	141383991	0.993807	A		ZBTB38	1.66899e-12	0.164954	Thyroid	beta	26636	gtceqtl
chr3	141402972	141386728	0.996881	G		ZBTB38	1.37777e-17	0.159093	Whole Blood	beta	26636	gtceqtl
chr3	141402972	141390506	0.994574	C		ZBTB38	1.846e-24	-0.648	White blood cells	beta	26636	white_blood_cells_ceqtl
chr3	141402972	141402972	1	C		ZBTB38	2.54362e-201	0.3766	Blood	beta	26636	dcceqtlb
chr3	141402972	141402972	1	na		ZBTB38	7.44e-18	0.57087	Eye	slope	26636	eyeceqtl
chr3	141402972	141406344	0.999355	G		ZBTB38	6.3333e-170	27.7864	Blood	zscore	26636	eqtlgen
chr3	141402972	141414608	0.991653	A		ZBTB38	1.5423e-11	0.3578	Adipose	beta	26636	dcceqtla
chr3	141402972	141421524	0.992638	T		ZBTB38	2.37325e-12	0.16857	Adipose Subcutaneous	beta	26636	gtceqtl
chr5	83519351	83519339	1	G		VCAN	3.38807e-17	0.2436	Blood	beta	2464	dcceqtlb
chr5	98430152	98432664	0.98801	G		RGMB	4.00698e-14	0.2293	Esophagus Muscularis	beta	26896	gtceqtl
chr5	98430152	98453609	0.979717	T		RGMB	2.0705e-16	0.292587	Esophagus Gastroesophageal Junction	beta	26896	gtceqtl
chr5	98430152	98465772	0.895492	A		RGMB	2.85838e-10	0.205729	Esophagus Mucosa	beta	26896	gtceqtl
chr6	33181796	33149378	0.852574	G		RXRB	3.4612e-12	6.9576	Blood	zscore	10478	eqtlgen
chr6	33181796	33182188	0.998079	C		RING1	7.83987e-33	0.2346	Blood	beta	10018	dcceqtlb
chr6	33181796	33185088	0.998839	A		RING1	3.0399e-27	10.8116	Blood	zscore	10018	eqtlgen
chr6	33181796	33223718	0.830056	C		COL11A2	5.22496e-09	0.4646	Adipose	beta	2187	dcceqtla
chr6	116130449	116065971	0.811779	C		COL10A1	3.85e-13	0.0270561	Whole blood	fx	2185	whole_blood_yao_ceqtl
chr6	116130449	116065971	0.811779	C		DSE	2.84e-31	0.0354467	Whole blood	fx	21144	whole_blood_yao_ceqtl
chr7	44139027	44122210	0.901225	G		AEBP1	1.00821e-12	-0.460227	Brain Nucleus accumbens basal ganglia	beta	303	gtceqtl
chr7	44139027	44146206	0.855136	G		GCK	1.29155e-20	-0.400096	Heart Atrial Appendage	beta	4195	gtceqtl
chr7	44139027	44146206	0.855136	G		GCK	1.92994e-12	-0.533019	Spleen	beta	4195	gtceqtl
chr7	44139027	44146206	0.855136	G		GCK	2.5553e-14	-0.362012	Adipose Subcutaneous	beta	4195	gtceqtl
chr7	44139027	44146206	0.855136	G		GCK	3.03694e-21	-0.425047	Nerve Tibial	beta	4195	gtceqtl
chr7	44139027	44146206	0.855136	G		GCK	3.64985e-23	-0.450087	Esophagus Muscularis	beta	4195	gtceqtl
chr7	150845427	150840547	0.896526	A		AOC1	4.46014e-12	0.336253	Thyroid	beta	80	gtceqtl
chr7	150845427	150845427	1	T		AOC1	4.16648e-42	0.7561	Adipose	beta	80	dcceqtla
chr7	150845427	150845623	0.999138	A		AOC1	1.81281e-15	0.473554	Esophagus Muscularis	beta	80	gtceqtl
chr7	150845427	150845623	0.999138	A		AOC1	7.6854e-12	0.395712	Adipose Visceral Omentum	beta	80	gtceqtl
chr9	126910488	126891398	0.878297	C		RALGPS1	2.86689e-22	0.261133	Thyroid	beta	16851	gtceqtl
chr9	126910488	126891398	0.88695	C		RALGPS1	2.86689e-22	0.261133	Thyroid	beta	16851	gtceqtl
chr9	126910488	126903968	0.881961	G		RALGPS1	7.303e-16	-0.101181	Lymphocyte cell lines	beta	16851	grundb_adi_lcl_skin_ceqtl
chr9	126910488	126915853	0.851774	TG		RALGPS1	1.15852e-301	0.5074	Blood	beta	16851	dcceqtlb
chr9	126910488	126974991	0.959603	C		RALGPS1	4.87568e-13	-0.390786	Spleen	beta	16851	gtceqtl
chr9	126910488	126999852	0.852062	A		RALGPS1	3.27170000000001e-310	61.6258	Blood	zscore	16851	eqtlgen
chr9	126910488	127000954	0.851399	G		RALGPS1	1.276e-52	-0.948	White blood cells	beta	16851	white_blood_cells_ceqtl
chr10	122454839	122454839	1	T		ARMS2	1.08436e-16	1.04092	Ovary	beta	32685	gtceqtl
chr10	122454839	122454839	1	T		ARMS2	1.16177e-22	0.79146	Skin Sun Exposed Lower leg	beta	32685	gtceqtl
chr10	122454839	122454839	1	T		ARMS2	2.37216e-27	1.18604	Pituitary	beta	32685	gtceqtl
chr10	122454839	122454839	1	T		ARMS2	2.70515e-10	1.02109	Vagina	beta	32685	gtceqtl
chr10	122454839	122454839	1	T		ARMS2	3.37113e-12	1.19946	Uterus	beta	32685	gtceqtl
Source		Tissue	Number of individuals	Number of genes	DOI
dcceqtla	deCODE RNA seq	Adipose	700	9396
dcceqtlb	deCODE RNA seq	Whole blood	13175	14248
gtceqtl	GTEx v8	49 tissues	650	16729
eqtlgen	Vosa et al.	Blood	31000	13195	https://doi.org/10.1101/447367
star_ceqtl	Hauberg et al. (2017)/STARNET	7 tissues	550	1078	https://doi.org/10.1016/j.ajhg.2017.04.016
eyeceqtl	Ratnapriya et al. (2019)	Eye	453	5160	https://doi.org/10.1038/s41588-019-0351-9
white_blood_cells_ceqtl	Pala et al. (2017)	White blood cells	624	7679	https://doi.org/10.1038/ng.3840
whole_blood_yao_ceqtl	Yao et al. (2017)	Whole blood	5257	2457	https://doi.org/10.1016/j.ajhg.2017.02.003
blood_vasc_metab_ceqtl	Franzen et al. (2016)	7 tissues	600	1823	https://doi.org/10.1126/science.aad6970
grundb_adi_lcl_skin_ceqtl	Grundberg et al. (2016)	Adipose, lymphocyte cell lines, skin	777	3215	https://doi.org/10.1038/ng.2394

## Sheet: Supp. Data 6
Supplementary Data 6. pQTL. Variants in LD with the lead variants were identified based on in-house genotype data using r2 > 0.8 for pairwise comparison of the nearest 100,000 variants to define an LD class. We only show pQTL variants that ranked top among all pQTL variants found for a given gene by stepwise conditional association testing. The effect allele is reported for the top pQTL variant. …
Chr	Position of CTS associated variant	Position of pQTL variant	EA	OA	EAF (%)	r2	Closest genes	LD class size	Gene (prot.)	Chr (prot.)	Strand (prot.)	TSS (prot.)	Short name	Long name	UniProt	cis/trans	Effect	-log10(P-value)	Rank protein per locus	Count protein per locus	Rank locus per protein	Count locus per protein	Variance explained (prot.)
chr1	227780237	227779495	T	C	46.86	0.980687	SNAP47,LOC105373289,PRSS38,JMJD4,ZNF678,WNT9A	15	DEFA5	chr8	-	7056739	HD-5	Defensin-5	Q01523	trans	-0.06	12.7	1	1	16	26	0.1
chr14	94378610	94371805	T	G	0.82	0.959574	SERPINA1,SERPINA2,SERPINA6,SERPINA11,SERPINA10,SERPINA9	2	HSPA5	chr9	-	125241387	BiP	78 kDa glucose-regulated protein	P11021	trans	0.4	19.47	15	38	2	3	0.022
chr14	94378610	94371805	T	G	0.82	0.959574	SERPINA1,SERPINA2,SERPINA6,SERPINA11,SERPINA10,SERPINA9	2	C1QTNF3	chr5	-	34244724	C1QT3	Complement C1q tumor necrosis factor-related protein 3	Q9BXJ4	trans	0.29	10.47	31	38	4	6	0.032
chr14	94378610	94378610	T	C	0.82	1	SERPINA1,SERPINA2,SERPINA6,SERPINA11,SERPINA9,SERPINA10	2	SMPD1	chr11	+	6390413	ASM	Sphingomyelin phosphodiesterase	P17405	trans	0.35	14.67	20	38	9	19	0.212
chr14	94378610	94378610	T	C	0.82	1	SERPINA1,SERPINA2,SERPINA6,SERPINA11,SERPINA9,SERPINA10	2	ANGPTL1	chr1	-	178871080	ANGL1	Angiopoietin-related protein 1	O95841	trans	0.28	9.73	33	38	4	4	0.107
chr14	94378610	94378610	T	C	0.82	1	SERPINA1,SERPINA2,SERPINA6,SERPINA11,SERPINA9,SERPINA10	2	TXNDC5	chr6	-	7910814	TXND5	Thioredoxin domain-containing protein 5	Q8NBS9	trans	0.4	18.76	17	38	3	6	0.085
chr14	94378610	94378610	T	C	0.82	1	SERPINA1,SERPINA2,SERPINA6,SERPINA11,SERPINA9,SERPINA10	2	DNAJB9	chr7	+	108569744	DNJB9	DnaJ homolog subfamily B member 9	Q9UBS3	trans	0.72	59.27	3	38	1	9	0.049
chr14	94378610	94378610	T	C	0.82	1	SERPINA1,SERPINA2,SERPINA6,SERPINA11,SERPINA9,SERPINA10	2	ATF6B	chr6	-	32128240	ATF6B	Cyclic AMP-dependent transcription factor ATF-6 beta	Q99941	trans	0.48	25.86	11	38	4	12	0.113
chr14	94378610	94378610	T	C	0.82	1	SERPINA1,SERPINA2,SERPINA6,SERPINA11,SERPINA9,SERPINA10	2	ARFIP2	chr11	-	6481479	ARFP2	Arfaptin-2	P53365	trans	-0.38	17.03	18	38	1	11	0.031
chr14	94378610	94378610	T	C	0.82	1	SERPINA1,SERPINA2,SERPINA6,SERPINA11,SERPINA9,SERPINA10	2	HTR7	chr10	-	90857914	5HT7R	5-hydroxytryptamine receptor 7	P34969	trans	0.44	24.82	12	38	1	2	0.017
chr14	94378610	94378610	T	C	0.82	1	SERPINA1,SERPINA2,SERPINA6,SERPINA11,SERPINA9,SERPINA10	2	INHBB	chr2	+	120346141	Inhibin bB chain	Inhibin beta B chain	P09529	trans	0.28	9.65	34	38	6	6	0.092
chr14	94378610	94378610	T	C	0.82	1	SERPINA1,SERPINA2,SERPINA6,SERPINA11,SERPINA9,SERPINA10	2	IL18R1	chr2	+	102355800	IL-18 Ra	Interleukin-18 receptor 1	Q13478	trans	0.27	9.6	35	38	5	6	0.219
chr14	94378610	94378610	T	C	0.82	1	SERPINA1,SERPINA2,SERPINA6,SERPINA11,SERPINA9,SERPINA10	2	ADAM15	chr1	+	155051271	ADA15	Disintegrin and metalloproteinase domain-containing protein 15	Q13444	trans	0.53	34.87	7	38	1	4	0.025
chr14	94378610	94378610	T	C	0.82	1	SERPINA1,SERPINA2,SERPINA6,SERPINA11,SERPINA9,SERPINA10	2	CD14	chr5	-	140633701	sCD14	Monocyte differentiation antigen CD14, soluble	P08571	trans	0.32	11.84	28	38	7	10	0.07
chr14	94378610	94378610	T	C	0.82	1	SERPINA1,SERPINA2,SERPINA6,SERPINA11,SERPINA9,SERPINA10	2	HSPA13	chr21	-	14383188	STCH	Heat shock 70 kDa protein 13	P48723	trans	0.33	13.17	22	38	4	8	0.083
chr14	94378610	94378610	T	C	0.82	1	SERPINA1,SERPINA2,SERPINA6,SERPINA11,SERPINA9,SERPINA10	2	TPP1	chr11	-	6619461	TPP1	Tripeptidyl-peptidase 1	O14773	trans	0.32	12.4	27	38	6	8	0.082
chr14	94378610	94378610	T	C	0.82	1	SERPINA1,SERPINA2,SERPINA6,SERPINA11,SERPINA9,SERPINA10	2	CCL15	chr17	-	36002038	MIP-5	C-C motif chemokine 15	Q16663	trans	0.51	31.22	8	38	3	5	0.286
chr14	94378610	94378610	T	C	0.82	1	SERPINA1,SERPINA2,SERPINA6,SERPINA11,SERPINA9,SERPINA10	2	LRIG1	chr3	-	66501263	LRIG1	Leucine-rich repeats and immunoglobulin-like domains protein 1	Q96JA1	trans	0.32	12.84	25	38	5	7	0.224
chr14	94378610	94378610	T	C	0.82	1	SERPINA1,SERPINA2,SERPINA6,SERPINA11,SERPINA9,SERPINA10	2	TK2	chr16	-	66550412	KITM	Thymidine kinase 2, mitochondrial	O00142	trans	0.42	22.11	13	38	2	2	0.021
chr14	94378610	94378610	T	C	0.82	1	SERPINA1,SERPINA2,SERPINA6,SERPINA11,SERPINA9,SERPINA10	2	PDCD6	chr5	+	271620	PDCD6	Programmed cell death protein 6	O75340	trans	0.29	10.17	32	38	4	6	0.048
chr14	94378610	94378610	T	C	0.82	1	SERPINA1,SERPINA2,SERPINA6,SERPINA11,SERPINA9,SERPINA10	2	HLA-G	chr6	+	29826966	HLA-G	HLA class I histocompatibility antigen, alpha chain G	P17693	trans	0.43	21.71	14	38	2	7	0.027
chr14	94378610	94378610	T	C	0.82	1	SERPINA1,SERPINA2,SERPINA6,SERPINA11,SERPINA9,SERPINA10	2	IAPP	chr12	+	21354959	IAPP	Islet amyloid polypeptide	P10997	trans	0.3	10.97	30	38	10	15	0.139
chr14	94378610	94378610	T	C	0.82	1	SERPINA1,SERPINA2,SERPINA6,SERPINA11,SERPINA9,SERPINA10	2	MET	chr7	+	116672358	Met	Hepatocyte growth factor receptor	P08581	trans	0.36	14.94	19	38	9	17	0.114
chr14	94378610	94378610	T	C	0.82	1	SERPINA1,SERPINA2,SERPINA6,SERPINA11,SERPINA9,SERPINA10	2	LRIG3	chr12	-	58920538	LRIG3	Leucine-rich repeats and immunoglobulin-like domains protein 3	Q6UXM1	trans	0.27	9.57	36	38	5	5	0.191
chr14	94378610	94378610	T	C	0.82	1	SERPINA1,SERPINA2,SERPINA6,SERPINA11,SERPINA9,SERPINA10	2	ENTPD5	chr14	-	74019332	ENTP5	Ectonucleoside triphosphate diphosphohydrolase 5	O75356	trans	0.47	27.75	10	38	3	13	0.179
chr14	94378610	94378610	T	C	0.82	1	SERPINA1,SERPINA2,SERPINA6,SERPINA11,SERPINA9,SERPINA10	2	RPS3	chr11	+	75399490	RS3	40S ribosomal protein S3	P23396	trans	1.06	133.49	1	38	1	4	0.039
chr14	94378610	94378610	T	C	0.82	1	SERPINA1,SERPINA2,SERPINA6,SERPINA11,SERPINA9,SERPINA10	2	RTN4R	chr22	-	20268293	Nogo Receptor	Reticulon-4 receptor	Q9BZR6	trans	0.32	11.38	29	38	4	8	0.13
chr14	94378610	94378610	T	C	0.82	1	SERPINA1,SERPINA2,SERPINA6,SERPINA11,SERPINA9,SERPINA10	2	GPC6	chr13	+	93226807	GPC6	Glypican-6	Q9Y625	trans	1.04	122.02	2	38	1	3	0.063
chr14	94378610	94378610	T	C	0.82	1	SERPINA1,SERPINA2,SERPINA6,SERPINA11,SERPINA9,SERPINA10	2	PIM1	chr6	+	37170145	PIM1	Serine/threonine-protein kinase pim-1	P11309	trans	0.58	40.94	5	38	1	4	0.023
chr14	94378610	94378610	T	C	0.82	1	SERPINA1,SERPINA2,SERPINA6,SERPINA11,SERPINA9,SERPINA10	2	LEPR	chr1	+	65420651	sLeptin R	Leptin receptor	P48357	trans	0.25	12.87	24	38	5	13	0.571
chr14	94378610	94378610	T	C	0.82	1	SERPINA1,SERPINA2,SERPINA6,SERPINA11,SERPINA9,SERPINA10	2	CTRB2	chr16	-	75207174	CTRB2	Chymotrypsinogen B2	Q6GPI1	trans	0.64	58.52	4	38	2	8	0.431
chr14	94378610	94378610	T	C	0.82	1	SERPINA1,SERPINA2,SERPINA6,SERPINA11,SERPINA9,SERPINA10	2	TMX3	chr18	-	68715173	TMX3	Protein disulfide-isomerase TMX3	Q96JJ7	trans	0.32	12.49	26	38	8	9	0.142
chr14	94378610	94378610	T	C	0.82	1	SERPINA1,SERPINA2,SERPINA6,SERPINA11,SERPINA9,SERPINA10	2	PTPRS	chr19	-	5340803	PTPRS	Receptor-type tyrosine-protein phosphatase S	Q13332	trans	0.41	19.26	16	38	4	7	0.033
chr14	94378610	94378610	T	C	0.82	1	SERPINA1,SERPINA2,SERPINA6,SERPINA11,SERPINA9,SERPINA10	2	MGAT4B	chr5	-	179806977	MGT4B	Alpha-1,3-mannosyl-glycoprotein 4-beta-N-acetylglucosaminyltransferase B	Q9UQ53	trans	0.27	8.74	38	38	7	7	0.109
chr14	94378610	94378610	T	C	0.82	1	SERPINA1,SERPINA2,SERPINA6,SERPINA11,SERPINA9,SERPINA10	2	H6PD	chr1	+	9234766	G6PE	GDH/6PGL endoplasmic bifunctional protein	O95479	trans	0.33	13.04	23	38	9	14	0.458
chr14	94378610	94378610	T	C	0.82	1	SERPINA1,SERPINA2,SERPINA6,SERPINA11,SERPINA9,SERPINA10	2	UGT1A6	chr2	+	233691674	UGT 1A6	UDP-glucuronosyltransferase 1-6	P19224	trans	0.48	28.97	9	38	2	4	0.048
chr14	94378610	94378610	T	C	0.82	1	SERPINA1,SERPINA2,SERPINA6,SERPINA11,SERPINA9,SERPINA10	2	QPCTL	chr19	+	45692399	QPCTL	Glutaminyl-peptide cyclotransferase-like protein	Q9NXS2	trans	0.28	9.17	37	38	3	3	0.129
chr14	94378610	94378610	T	C	0.82	1	SERPINA1,SERPINA2,SERPINA6,SERPINA11,SERPINA9,SERPINA10	2	JAKMIP3	chr10	+	132036067	JKIP3	Janus kinase and microtubule-interacting protein 3	Q5VZ66	trans	0.56	40.64	6	38	2	6	0.098
chr14	94378610	94378610	T	C	0.82	1	SERPINA1,SERPINA2,SERPINA6,SERPINA11,SERPINA9,SERPINA10	2	NPW	chr16	+	2019519	Neuropeptide W	Neuropeptide W	Q8N729	trans	0.35	14.17	21	38	5	12	0.128
chr16	53768073	53764710	T	G	43.92	0.944044	FTO,RPGRIP1L,AKTIP,RBL2,FTO-IT1,LOC102723373	95	TFRC	chr3	-	196082161	TR	Transferrin receptor protein 1	P02786	trans	0.05	9.7	5	6	7	7	0.03
chr16	53768073	53767042	C	T	41.33	0.914165	FTO,RPGRIP1L,AKTIP,FTO-IT1,RBL2,LOC102723373	109	FABP4	chr8	-	81483238	FABPA	Fatty acid-binding protein, adipocyte	P15090	trans	0.07	14.34	3	6	3	3	0.021
chr16	53768073	53767042	C	T	41.33	0.914165	FTO,RPGRIP1L,AKTIP,FTO-IT1,RBL2,LOC102723373	109	FABP3	chr1	-	31373618	FABP	Fatty acid-binding protein, heart	P05413	trans	0.06	14.37	2	6	3	3	0.02
chr16	53768073	53768582	T	C	41.32	0.914779	FTO,RPGRIP1L,AKTIP,FTO-IT1,RBL2,LOC102723373	109	RARRES2	chr7	-	150341685	TIG2	Retinoic acid receptor responder protein 2	Q99969	trans	0.05	9.87	4	6	4	4	0.045
chr16	53768073	53780451	T	G	41.13	0.861459	FTO,RPGRIP1L,FTO-IT1,AKTIP,RBL2,LOC102723373	106	WFIKKN2	chr17	+	50834649	WFKN2	WAP, Kazal, immunoglobulin, Kunitz and NTR domain-containing protein 2	Q8TEU8	trans	-0.05	8.94	6	6	5	5	0.139
chr16	53768073	53789764	ATATATATACACACACACACAC	!	40.27	0.867358	FTO,RPGRIP1L,FTO-IT1,AKTIP,RBL2,LOC102723373	106	LEP	chr7	+	128241200	Leptin	Leptin	P41159	trans	0.07	16.52	1	6	2	6	0.028
chr3	52791512	52782572	!	TTAC	39.16	0.86562	ITIH1,NEK4,ITIH3,ITIH4,ITIH4-AS1,MUSTN1	379	NMES1	chr15	+	45430528	NMES1	Normal mucosa of esophagus-specific gene 1 protein	Q9C002	trans	0.13	58.71	6	13	1	3	0.021
chr3	52791512	52782572	!	TTAC	39.16	0.86562	ITIH1,NEK4,ITIH3,ITIH4,ITIH4-AS1,MUSTN1	379	PVR	chr19	+	44643797	Poliovirus receptor	Poliovirus receptor	P15151	trans	0.1	34.95	7	13	1	3	0.02
chr3	52791512	52783659	A	G	38.3	0.894749	ITIH1,ITIH3,NEK4,ITIH4,ITIH4-AS1,MUSTN1	383	TNFAIP6	chr2	+	151357591	TSG-6	Tumor necrosis factor-inducible gene 6 protein	P98066	trans	0.09	28.28	8	13	3	12	0.22
chr3	52791512	52786965	T	A	38.09	0.905625	ITIH1,ITIH3,NEK4,ITIH4,ITIH4-AS1,MUSTN1	383	NAT1	chr8	+	18170418	ARY1	Arylamine N-acetyltransferase 1	P18440	trans	-0.28	255.62	4	13	1	8	0.06
chr3	52791512	52786995	G	A	38.91	0.87422	ITIH1,ITIH3,NEK4,ITIH4,ITIH4-AS1,MUSTN1	379	ITIH1	chr3	+	52777585	ITI heavy chain H1	Inter-alpha-trypsin inhibitor heavy chain H1	P19827	cis	-0.51	956.19	2	13	1	9	0.181
chr3	52791512	52786995	G	A	38.91	0.87422	ITIH1,ITIH3,NEK4,ITIH4,ITIH4-AS1,MUSTN1	379	SIGIRR	chr11	-	417454	SIGIRR	Single Ig IL-1-related receptor	Q6IA17	trans	0.76	2630.7	1	13	1	3	0.296
chr3	52791512	52786995	G	A	38.91	0.87422	ITIH1,ITIH3,NEK4,ITIH4,ITIH4-AS1,MUSTN1	379	JAKMIP3	chr10	+	132036067	JKIP3	Janus kinase and microtubule-interacting protein 3	Q5VZ66	trans	0.4	587.56	3	13	1	6	0.098
chr3	52791512	52788773	C	T	39.08	0.944774	ITIH1,ITIH3,NEK4,ITIH4,ITIH4-AS1,MUSTN1	390	CDHR3	chr7	+	105876749	CDHR3	Cadherin-related family member 3	Q6ZTQ4	trans	-0.07	17.48	9	13	2	3	0.029
chr3	52791512	52788840	C	T	39.08	0.944774	ITIH1,ITIH3,NEK4,ITIH4,ITIH4-AS1,MUSTN1	390	PSMD5	chr9	-	120843021	PSMD5	26S proteasome non-ATPase regulatory subunit 5	Q16401	trans	-0.05	10.14	13	13	3	4	0.018
chr3	52791512	52788840	C	T	39.08	0.944774	ITIH1,ITIH3,NEK4,ITIH4,ITIH4-AS1,MUSTN1	390	RNF146	chr6	+	127263414	RN146	E3 ubiquitin-protein ligase RNF146	Q9NTX7	trans	-0.07	15.39	10	13	3	5	0.026
chr3	52791512	52788840	C	T	39.08	0.944774	ITIH1,ITIH3,NEK4,ITIH4,ITIH4-AS1,MUSTN1	390	CA4	chr17	+	60149935	Carbonic Anhydrase IV	Carbonic anhydrase 4	P22748	trans	-0.06	13.65	11	13	3	3	0.04
chr3	52791512	52788905	T	C	39.08	0.944774	ITIH1,ITIH3,NEK4,ITIH4,ITIH4-AS1,MUSTN1	390	ISL1	chr5	+	51383123	ISL1	Insulin gene enhancer protein ISL-1	P61371	trans	-0.06	12.62	12	13	2	3	0.017
chr3	52791512	52788905	T	C	39.08	0.944774	ITIH1,ITIH3,NEK4,ITIH4,ITIH4-AS1,MUSTN1	390	SCN2B	chr11	-	118176622	SCN2B	Sodium channel subunit beta-2	O60939	trans	-0.14	64.7	5	13	2	6	0.08
chr3	52791512	52801338	T	C	36.12	0.822585	ITIH3,ITIH1,ITIH4,ITIH4-AS1,NEK4,MUSTN1	22	RBL2	chr16	+	53434419	p130	Retinoblastoma-like protein 2	Q08999	trans	0.38	467.54	1	1	1	4	0.151
chr3	124763647	124728725	T	A	9.84	0.960017	UMPS,KALRN,MIR544B,ITGB5,MUC13,HEG1	15	GCK	chr7	-	44189439	HXK4	Glucokinase	P35557	trans	-0.08	9.23	26	28	6	6	0.027
chr3	124763647	124728725	T	A	9.84	0.960017	UMPS,KALRN,MIR544B,ITGB5,MUC13,HEG1	15	NAB1	chr2	+	190648859	NAB1	NGFI-A-binding protein 1	Q13506	trans	-0.1	12.76	11	28	2	3	0.019
chr3	124763647	124728725	T	A	9.84	0.960017	UMPS,KALRN,MIR544B,ITGB5,MUC13,HEG1	15	FAM3B	chr21	+	41304228	FAM3B	Protein FAM3B	P58499	trans	-0.08	9.04	28	28	6	6	0.063
chr3	124763647	124728725	T	A	9.84	0.960017	UMPS,KALRN,MIR544B,ITGB5,MUC13,HEG1	15	PCDHGC3	chr5	+	141476001	PCDGK	Protocadherin gamma-C3	Q9UN70	trans	-0.13	20.73	5	28	2	5	0.153
chr3	124763647	124753745	G	C	9.59	0.987189	UMPS,ITGB5,MIR544B,KALRN,MUC13,HEG1	15	GEM	chr8	-	94262345	GEM	GTP-binding protein GEM	P55040	trans	-0.09	11.25	13	28	3	5	0.238
chr3	124763647	124753745	G	C	9.59	0.987189	UMPS,ITGB5,MIR544B,KALRN,MUC13,HEG1	15	MBD1	chr18	-	50281774	MBD1	Methyl-CpG-binding domain protein 1	Q9UIS9	trans	-0.12	17.5	7	28	2	6	0.264
chr3	124763647	124753745	G	C	9.59	0.987189	UMPS,ITGB5,MIR544B,KALRN,MUC13,HEG1	15	CLU	chr8	-	27615031	Clusterin	Clusterin	P10909	trans	-0.1	12.51	12	28	7	8	0.038
chr3	124763647	124755073	A	G	9.59	0.986962	UMPS,ITGB5,MIR544B,KALRN,MUC13,HEG1	15	CBS	chr21	-	43076861	CBS	Cystathionine beta-synthase	P35520	trans	-0.08	9.82	21	28	1	1	0.01
chr3	124763647	124755073	A	G	9.59	0.986962	UMPS,ITGB5,MIR544B,KALRN,MUC13,HEG1	15	RUFY1	chr5	+	179550550	RUFY1	RUN and FYVE domain-containing protein 1	Q96T51	trans	-0.09	10.62	15	28	5	7	0.022
chr3	124763647	124755073	A	G	9.59	0.986962	UMPS,ITGB5,MIR544B,KALRN,MUC13,HEG1	15	SORCS2	chr4	+	7192606	SORC2	VPS10 domain-containing receptor SorCS2	Q96PQ0	trans	-0.08	9.26	25	28	4	4	0.024
chr3	124763647	124755073	A	G	9.59	0.986962	UMPS,ITGB5,MIR544B,KALRN,MUC13,HEG1	15	NPFF	chr12	-	53507913	NPFF	Pro-FMRFamide-related neuropeptide FF	O15130	trans	-0.08	9.34	24	28	6	6	0.114
chr3	124763647	124755083	G	A	9.59	0.986962	UMPS,ITGB5,MIR544B,KALRN,MUC13,HEG1	15	LCAT	chr16	-	67944112	LCAT	Phosphatidylcholine-sterol acyltransferase	P04180	trans	-0.09	9.68	22	28	4	4	0.019
chr3	124763647	124755083	G	A	9.59	0.986962	UMPS,ITGB5,MIR544B,KALRN,MUC13,HEG1	15	SH2D1B	chr1	-	162412138	SH21B	SH2 domain-containing protein 1B	O14796	trans	-0.09	9.97	18	28	4	4	0.027
chr3	124763647	124755083	G	A	9.59	0.986962	UMPS,ITGB5,MIR544B,KALRN,MUC13,HEG1	15	CDH3	chr16	+	68644835	P-Cadherin	Cadherin-3	P22223	trans	-0.09	9.55	23	28	7	7	0.066
chr3	124763647	124755083	G	A	9.59	0.986962	UMPS,ITGB5,MIR544B,KALRN,MUC13,HEG1	15	LMAN2	chr5	-	177351884	Lectin, mannose-binding 2	Vesicular integral-membrane protein VIP36	Q12907	trans	-0.21	52.07	1	28	2	6	0.046
chr3	124763647	124762913	A	T	9.61	0.989977	ITGB5,UMPS,MIR544B,KALRN,MUC13,HEG1	15	HS6ST1	chr2	-	128318597	H6ST1	Heparan-sulfate 6-O-sulfotransferase 1	O60243	trans	-0.09	10.28	16	28	10	11	0.064
chr3	124763647	124762913	A	T	9.61	0.989977	ITGB5,UMPS,MIR544B,KALRN,MUC13,HEG1	15	TNFRSF11B	chr8	-	118952144	OPG	Tumor necrosis factor receptor superfamily member 11B	O00300	trans	-0.09	10.27	17	28	11	11	0.076
chr3	124763647	124763647	T	TTTGTTGAAC	9.53	1	ITGB5,UMPS,MIR544B,KALRN,MUC13,HEG1	15	VTN	chr17	-	28370352	Vitronectin	Vitronectin	P04004	trans	-0.07	9.84	20	28	6	7	0.723
chr3	124763647	124763647	T	TTTGTTGAAC	9.53	1	ITGB5,UMPS,MIR544B,KALRN,MUC13,HEG1	15	SLC35G2	chr3	+	136819018	S35G2	Solute carrier family 35 member G2	Q8TBE7	trans	-0.13	21.9	4	28	3	7	0.155
chr3	124763647	124763647	T	TTTGTTGAAC	9.53	1	ITGB5,UMPS,MIR544B,KALRN,MUC13,HEG1	15	NCMAP	chr1	+	24556075	CA130	Noncompact myelin-associated protein	Q5T1S8	trans	-0.1	12.85	10	28	6	10	0.172
chr3	124763647	124763647	T	TTTGTTGAAC	9.53	1	ITGB5,UMPS,MIR544B,KALRN,MUC13,HEG1	15	HN1	chr17	-	75154683	HN1	Hematological and neurological expressed 1 protein	Q9UK76	trans	-0.12	17.43	8	28	2	4	0.117
chr3	124763647	124763647	T	TTTGTTGAAC	9.53	1	ITGB5,UMPS,MIR544B,KALRN,MUC13,HEG1	15	WISP1	chr8	+	133190906	WISP-1	WNT1-inducible-signaling pathway protein 1	O95388	trans	-0.09	9.91	19	28	5	5	0.052
chr3	124763647	124763647	T	TTTGTTGAAC	9.53	1	ITGB5,UMPS,MIR544B,KALRN,MUC13,HEG1	15	CPN2	chr3	-	194351387	CPN2	Carboxypeptidase N subunit 2	P22792	trans	-0.09	11.1	14	28	6	8	0.307
chr3	124763647	124763647	T	TTTGTTGAAC	9.53	1	ITGB5,UMPS,MIR544B,KALRN,MUC13,HEG1	15	TPST1	chr7	+	66205271	TPST1	Protein-tyrosine sulfotransferase 1	O60507	trans	-0.12	16.03	9	28	3	7	0.087
chr3	124763647	124763647	T	TTTGTTGAAC	9.53	1	ITGB5,UMPS,MIR544B,KALRN,MUC13,HEG1	15	MINOS1	chr1	+	19596976	MOS1	MICOS complex subunit MIC10	Q5TGZ0	trans	-0.1	20.71	6	28	2	3	0.707
chr3	124763647	124763647	T	TTTGTTGAAC	9.53	1	ITGB5,UMPS,MIR544B,KALRN,MUC13,HEG1	15	IQCF1	chr3	-	51903370	IQCF1	IQ domain-containing protein F1	Q8N6M8	trans	-0.08	9.05	27	28	7	7	0.028
chr3	124763647	124763647	T	TTTGTTGAAC	9.53	1	ITGB5,UMPS,MIR544B,KALRN,MUC13,HEG1	15	SIGLEC12	chr19	-	51501789	SIG12	Sialic acid-binding Ig-like lectin 12	Q96PQ1	trans	-0.18	37.94	2	28	2	6	0.064
chr3	124763647	124763647	T	TTTGTTGAAC	9.53	1	ITGB5,UMPS,MIR544B,KALRN,MUC13,HEG1	15	EDIL3	chr5	-	84384867	EDIL3	EGF-like repeat and discoidin I-like domain-containing protein 3	O43854	trans	-0.14	23.75	3	28	1	7	0.031
chr3	136476946	136476945	!	TTAAAAAAAGC	32.91	1	STAG1,PCCB,MSL2,PPP2R3A,SLC35G2,NCK1-AS1	3	GGH	chr8	-	63039051	GGH	Gamma-glutamyl hydrolase	Q92820	trans	-0.06	10.49	1	1	7	9	0.139
chr3	141402972	141394027	TGAAACG	!	42.53	0.875623	ZBTB38,RASA2,PXYLP1,SPSB4,LOC646730,RNF7	26	PRSS27	chr16	-	2720551	Marapsin	Serine protease 27	Q9BQR3	trans	-0.07	16.68	1	1	7	11	0.215
chr5	98430152	98439496	A	G	43.96	0.987847	RGMB,RGMB-AS1,CHD1,LOC100289230,LINC01340	58	RGMB	chr5	+	98768385	RGMB	RGM domain family member B	Q6NW40	cis	-0.14	66.01	1	1	1	7	0.039
chr6	116130449	116123005	C	A	26.72	0.975115	NT5DC1,COL10A1,FRK,TPI1P3,TSPYL4,TSPYL1	52	COL10A1	chr6	-	116219937	COAA1	Collagen alpha-1(X) chain	Q03692	cis	-0.25	179.41	1	1	1	4	0.044
chr7	44139027	44118226	C	T	25.92	0.835681	POLD2,AEBP1,MIR4649,MYL7,GCK,POLM	25	MPZ	chr1	-	161309972	MYP0	Myelin protein P0	P25189	trans	-0.11	30.58	1	1	3	9	0.121

## Sheet: Supp. Data 7
Supplementary Data 7. CADD score to estimate deleteriousness of sequence variants. Variants are considered pathogenic if CADD > 12.37. CADD Combined Annotation Dependent Depletion
rs name	Chr:Position (hg 38)	Closest protein-coding gene	Coding effect	CADD
rs3753841	chr1:102914362	COL11A1	Missense	25.3
rs11205303	chr1:149934520	MTMR11	Missense	11.31
rs41314549	chr1:155320440	FDPS	Missense	23.1
rs4655025	chr1:22133261	WNT4	Intron	0.059
rs2807360	chr1:22163678	WNT4	intergenic_variant	16.34
rs10916207	chr1:227780237	SNAP47	Downstream	0.412
rs2736911	chr10:122454839	ARMS2	Stop gained	25.4
rs11598539	chr10:129043829	MGMT	Intergenic	7.583
rs2815536	chr10:27644947	MKX	Intergenic	1.294
rs57822625	chr10:30817960	ZNF438	Intergenic	0.083
rs67245807	chr10:5007406	AKR1C2	Splice donor	14.83
rs12762780	chr10:70672742	ADAMTS14	5' UTR	0.309688
rs1325494	chr10:98186463	R3HCC1L	Splice region	1.943
rs7119588	chr11:66609564	CCS	Downstream	2.973
rs604168	chr12:69277378	CPSF6	Downstream	7.623
rs72725608	chr14:75779563	TTLL5	Intron	22.2
rs28929474	chr14:94378610	SERPINA1	Missense	23.5
rs12050196	chr14:99673097	HHIPL1	Downstream	4.43
rs72755233	chr15:100152748	ADAMTS17	Missense	22.8
rs1866745	chr15:66742474	SMAD6	Intron	0.177
rs1048661	chr15:73927205	LOXL1	Missense	24.4
rs2581348	chr15:99973858	ADAMTS17	3' UTR	1.07
rs9923544	chr16:53768073	FTO	Intron	2.811
rs7251031	chr19:11156017	SPC24	Upstream	0.425
rs2287002	chr19:2038820	MKNK2	3' UTR	1.2
rs12459350	chr19:2176587	DOT1L	intron_variant	1.37
rs62621197	chr19:8605262	ADAMTS10	Missense	23.2
rs73978133	chr2:176004276	LNPK	Upstream	0.112
rs12694411	chr2:217281820	DIRC3	Intergenic	4.778
rs2286323	chr2:241097382	MTERF4	Start lost	23.4
rs6712473	chr2:33188573	LTBP1	Splice region	0.4
rs3791679	chr2:55869757	EFEMP1	Intron	19.69
rs17328524	chr2:59934022	BCL11A	Intergenic	0.739
rs6117726	chr20:7262893	BMP2	Intergenic	20.9
rs5758007	chr22:40559560	MTRFA	Intron	1.745
rs41277466	chr22:41825842	CCDC134	3' UTR	7.514
rs150512726	chr3:124763647	ITGB5	Inframe deletion	17.54
rs1394094	chr3:136476946	STAG1	Intron	0.058
rs2871960	chr3:141402972	ZBTB38	Upstream	17.24
rs1075653	chr3:52791512	ITIH1	Splice region	8.954
rs66525731	chr4:13221803	RAB28	Intergenic	0.145
rs1474313	chr4:8327339	HTRA3	Intergenic	0.425
rs61749613	chr5:83519351	VCAN	Missense	23.8
rs10043462	chr5:98430152	RGMB	Intergenic	0.142
rs1064583	chr6:116125413	COL10A1	Missense	10.57
rs147467236	chr6:33181796	COL11A2	Downstream	5.96
rs56214011	chr6:85098630	TBX18	Intergenic	10.64
rs6977081	chr7:150845427	AOC1	Regulatory region	0.379
rs12539945	chr7:16082848	CRPPA	Downstream	0.728
rs1008384	chr7:44139027	MYL7	Splice region	0.625
rs17214004	chr7:84370484	SEMA3A	Intergenic	0.242
rs79101546	chr9:126910488	RALGPS1	Upstream	3.353
rs9722048	chr9:133563561	ADAMTSL2	Intron	8.688

## Sheet: Supp. Data 8
Supplementary Data 8. Gene-set analysis in FUMA. The data was generated on the 2nd of December 2021
Category	GeneSet	Genes (N)	P	Padj	Genes	Link to description of set
GWAScatalog	Carpal tunnel syndrome	9	2.00292e-24	3.63531e-21	COL11A1, SMAD6, ADAMTS17, ADAMTS10, LTBP1, EFEMP1, DIRC3, ITGB5, AOC1
GWAScatalog	Height	22	1.85212e-22	1.6808e-19	WNT4, COL11A1, MTMR11, SNAP47, AKR1C2, MKX, ZNF438, CPSF6, TTLL5, SERPINA1, LOXL1, ADAMTS17, DOT1L, ADAMTS10, LTBP1, EFEMP1, BMP2, MTRFA, STAG1, ZBTB38, RAB28, COL11A2
GWAScatalog	Body fat distribution (leg fat ratio)	11	1.36433e-14	6.4343e-12	MTMR11, FDPS, ADAMTS14, LOXL1, ADAMTS17, FTO, ADAMTS10, EFEMP1, ZBTB38, VCAN, RALGPS1
GWAScatalog	Heel bone mineral density	16	1.41803e-14	6.4343e-12	WNT4, COL11A1, MKX, ZNF438, ADAMTS14, MGMT, FTO, DOT1L, BCL11A, DIRC3, BMP2, ITGB5, ZBTB38, RAB28, CRPPA, SEMA3A
GWAScatalog	Body fat distribution (trunk fat ratio)	11	2.53288e-14	9.19434e-12	MTMR11, FDPS, ADAMTS14, LOXL1, ADAMTS17, FTO, ADAMTS10, EFEMP1, ZBTB38, VCAN, RALGPS1
Canonical_Pathways	NABA_MATRISOME	17	1.86936e-14	4.11072e-11	WNT4, COL11A1, ADAMTS14, SERPINA1, LOXL1, ADAMTS17, ADAMTS10, LTBP1, EFEMP1, BMP2, ITIH1, HTRA3, VCAN, COL11A2, COL10A1, SEMA3A, ADAMTSL2	http://www.gsea-msigdb.org/gsea/msigdb/cards/NABA_MATRISOME
Curated_gene_sets	NABA_MATRISOME	17	1.86936e-14	1.02833e-10	WNT4, COL11A1, ADAMTS14, SERPINA1, LOXL1, ADAMTS17, ADAMTS10, LTBP1, EFEMP1, BMP2, ITIH1, HTRA3, VCAN, COL11A2, COL10A1, SEMA3A, ADAMTSL2	http://www.gsea-msigdb.org/gsea/msigdb/cards/NABA_MATRISOME
GO_cc	GO_EXTRACELLULAR_MATRIX	12	5.70463e-12	5.71034e-09	WNT4, COL11A1, SERPINA1, LOXL1, ADAMTS10, LTBP1, EFEMP1, ITIH1, VCAN, COL11A2, COL10A1, ADAMTSL2	http://www.gsea-msigdb.org/gsea/msigdb/cards/GO_EXTRACELLULAR_MATRIX
GWAScatalog	Waist circumference adjusted for BMI (adjusted for smoking behaviour)	7	2.30077e-11	6.2173e-09	LOXL1, ADAMTS17, ADAMTS10, LTBP1, EFEMP1, BMP2, ZBTB38
GWAScatalog	Waist circumference adjusted for BMI in active individuals	7	2.51005e-11	6.2173e-09	MTMR11, LOXL1, LTBP1, EFEMP1, BMP2, ITIH1, ZBTB38
GWAScatalog	Waist circumference adjusted for BMI (joint analysis main effects and physical activity interaction)	7	2.97773e-11	6.2173e-09	MTMR11, LOXL1, LTBP1, EFEMP1, BMP2, ITIH1, ZBTB38
GWAScatalog	Waist circumference adjusted for body mass index	9	3.08296e-11	6.2173e-09	MTMR11, LOXL1, ADAMTS17, ADAMTS10, LTBP1, EFEMP1, BMP2, ITIH1, ZBTB38
Canonical_Pathways	REACTOME_EXTRACELLULAR_MATRIX_ORGANIZATION	10	1.04898e-11	1.15335e-08	COL11A1, ADAMTS14, LOXL1, LTBP1, EFEMP1, BMP2, ITGB5, VCAN, COL11A2, COL10A1	http://www.gsea-msigdb.org/gsea/msigdb/cards/REACTOME_EXTRACELLULAR_MATRIX_ORGANIZATION
Reactome	REACTOME_EXTRACELLULAR_MATRIX_ORGANIZATION	10	1.04898e-11	1.57242e-08	COL11A1, ADAMTS14, LOXL1, LTBP1, EFEMP1, BMP2, ITGB5, VCAN, COL11A2, COL10A1	http://www.gsea-msigdb.org/gsea/msigdb/cards/REACTOME_EXTRACELLULAR_MATRIX_ORGANIZATION
Curated_gene_sets	REACTOME_EXTRACELLULAR_MATRIX_ORGANIZATION	10	1.04898e-11	2.88521e-08	COL11A1, ADAMTS14, LOXL1, LTBP1, EFEMP1, BMP2, ITGB5, VCAN, COL11A2, COL10A1	http://www.gsea-msigdb.org/gsea/msigdb/cards/REACTOME_EXTRACELLULAR_MATRIX_ORGANIZATION
GO_cc	GO_COLLAGEN_CONTAINING_EXTRACELLULAR_MATRIX	10	2.03832e-10	1.02018e-07	COL11A1, SERPINA1, LOXL1, ADAMTS10, LTBP1, EFEMP1, ITIH1, VCAN, COL11A2, COL10A1	http://www.gsea-msigdb.org/gsea/msigdb/cards/GO_COLLAGEN_CONTAINING_EXTRACELLULAR_MATRIX
GWAScatalog	Waist circumference adjusted for BMI in non-smokers	6	6.55752e-10	1.15323e-07	LOXL1, ADAMTS10, LTBP1, EFEMP1, BMP2, ZBTB38
GWAScatalog	Hip circumference adjusted for BMI	8	6.98924e-10	1.15323e-07	WNT4, MTMR11, ADAMTS17, DOT1L, LTBP1, EFEMP1, BMP2, ZBTB38
GWAScatalog	Waist circumference adjusted for BMI (joint analysis main effects and smoking interaction)	6	1.4872e-09	2.24939e-07	LOXL1, ADAMTS10, LTBP1, EFEMP1, BMP2, ZBTB38
Canonical_Pathways	NABA_ECM_REGULATORS	8	1.3513e-09	9.905e-07	ADAMTS14, SERPINA1, LOXL1, ADAMTS17, ADAMTS10, ITIH1, HTRA3, ADAMTSL2	http://www.gsea-msigdb.org/gsea/msigdb/cards/NABA_ECM_REGULATORS
Canonical_Pathways	REACTOME_ELASTIC_FIBRE_FORMATION	5	5.00505e-09	2.38472e-06	LOXL1, LTBP1, EFEMP1, BMP2, ITGB5	http://www.gsea-msigdb.org/gsea/msigdb/cards/REACTOME_ELASTIC_FIBRE_FORMATION
Canonical_Pathways	NABA_MATRISOME_ASSOCIATED	11	5.42229e-09	2.38472e-06	WNT4, ADAMTS14, SERPINA1, LOXL1, ADAMTS17, ADAMTS10, BMP2, ITIH1, HTRA3, SEMA3A, ADAMTSL2	http://www.gsea-msigdb.org/gsea/msigdb/cards/NABA_MATRISOME_ASSOCIATED
Curated_gene_sets	NABA_ECM_REGULATORS	8	1.3513e-09	2.47783e-06	ADAMTS14, SERPINA1, LOXL1, ADAMTS17, ADAMTS10, ITIH1, HTRA3, ADAMTSL2	http://www.gsea-msigdb.org/gsea/msigdb/cards/NABA_ECM_REGULATORS
GWAScatalog	Body fat distribution (arm fat ratio)	6	2.67397e-08	3.73327e-06	LOXL1, ADAMTS17, FTO, ADAMTS10, EFEMP1, ZBTB38
Reactome	REACTOME_ELASTIC_FIBRE_FORMATION	5	5.00505e-09	3.75128e-06	LOXL1, LTBP1, EFEMP1, BMP2, ITGB5	http://www.gsea-msigdb.org/gsea/msigdb/cards/REACTOME_ELASTIC_FIBRE_FORMATION
Curated_gene_sets	REACTOME_ELASTIC_FIBRE_FORMATION	5	5.00505e-09	5.96561e-06	LOXL1, LTBP1, EFEMP1, BMP2, ITGB5	http://www.gsea-msigdb.org/gsea/msigdb/cards/REACTOME_ELASTIC_FIBRE_FORMATION
Curated_gene_sets	NABA_MATRISOME_ASSOCIATED	11	5.42229e-09	5.96561e-06	WNT4, ADAMTS14, SERPINA1, LOXL1, ADAMTS17, ADAMTS10, BMP2, ITIH1, HTRA3, SEMA3A, ADAMTSL2	http://www.gsea-msigdb.org/gsea/msigdb/cards/NABA_MATRISOME_ASSOCIATED
GWAScatalog	Pulse pressure	9	4.19691e-07	5.441e-05	ZNF438, HHIPL1, FTO, DOT1L, EFEMP1, BMP2, ITIH1, ITGB5, TBX18
Canonical_Pathways	REACTOME_COLLAGEN_FORMATION	5	1.71781e-07	6.29579e-05	COL11A1, ADAMTS14, LOXL1, COL11A2, COL10A1	http://www.gsea-msigdb.org/gsea/msigdb/cards/REACTOME_COLLAGEN_FORMATION
GWAScatalog	Waist circumference adjusted for BMI in smokers	3	5.55538e-07	6.72201e-05	LOXL1, EFEMP1, ZBTB38
Canonical_Pathways	REACTOME_MOLECULES_ASSOCIATED_WITH_ELASTIC_FIBRES	4	2.37752e-07	7.27462e-05	LTBP1, EFEMP1, BMP2, ITGB5	http://www.gsea-msigdb.org/gsea/msigdb/cards/REACTOME_MOLECULES_ASSOCIATED_WITH_ELASTIC_FIBRES
Canonical_Pathways	REACTOME_O_GLYCOSYLATION_OF_TSR_DOMAIN_CONTAINING_PROTEINS	4	2.64652e-07	7.27462e-05	ADAMTS14, ADAMTS17, ADAMTS10, ADAMTSL2	http://www.gsea-msigdb.org/gsea/msigdb/cards/REACTOME_O_GLYCOSYLATION_OF_TSR_DOMAIN_CONTAINING_PROTEINS
GO_cc	GO_ENDOPLASMIC_RETICULUM_LUMEN	7	2.27554e-07	7.59273e-05	WNT4, COL11A1, SERPINA1, LTBP1, VCAN, COL11A2, COL10A1	http://www.gsea-msigdb.org/gsea/msigdb/cards/GO_ENDOPLASMIC_RETICULUM_LUMEN
Reactome	REACTOME_COLLAGEN_FORMATION	5	1.71781e-07	7.93427e-05	COL11A1, ADAMTS14, LOXL1, COL11A2, COL10A1	http://www.gsea-msigdb.org/gsea/msigdb/cards/REACTOME_COLLAGEN_FORMATION
Reactome	REACTOME_MOLECULES_ASSOCIATED_WITH_ELASTIC_FIBRES	4	2.37752e-07	7.93427e-05	LTBP1, EFEMP1, BMP2, ITGB5	http://www.gsea-msigdb.org/gsea/msigdb/cards/REACTOME_MOLECULES_ASSOCIATED_WITH_ELASTIC_FIBRES
Reactome	REACTOME_O_GLYCOSYLATION_OF_TSR_DOMAIN_CONTAINING_PROTEINS	4	2.64652e-07	7.93427e-05	ADAMTS14, ADAMTS17, ADAMTS10, ADAMTSL2	http://www.gsea-msigdb.org/gsea/msigdb/cards/REACTOME_O_GLYCOSYLATION_OF_TSR_DOMAIN_CONTAINING_PROTEINS
GWAScatalog	Intraocular pressure	7	1.31502e-06	0.000149173	MGMT, ADAMTS17, SPC24, LTBP1, EFEMP1, STAG1, RALGPS1
Curated_gene_sets	REACTOME_COLLAGEN_FORMATION	5	1.71781e-07	0.000157495	COL11A1, ADAMTS14, LOXL1, COL11A2, COL10A1	http://www.gsea-msigdb.org/gsea/msigdb/cards/REACTOME_COLLAGEN_FORMATION
GO_mf	GO_EXTRACELLULAR_MATRIX_STRUCTURAL_CONSTITUENT	6	1.00065e-07	0.000164608	COL11A1, LTBP1, EFEMP1, VCAN, COL11A2, COL10A1	http://www.gsea-msigdb.org/gsea/msigdb/cards/GO_EXTRACELLULAR_MATRIX_STRUCTURAL_CONSTITUENT
GO_cc	GO_EXTRACELLULAR_MATRIX_COMPONENT	4	6.74788e-07	0.000168866	COL11A1, ADAMTS10, LTBP1, COL11A2	http://www.gsea-msigdb.org/gsea/msigdb/cards/GO_EXTRACELLULAR_MATRIX_COMPONENT
Curated_gene_sets	REACTOME_MOLECULES_ASSOCIATED_WITH_ELASTIC_FIBRES	4	2.37752e-07	0.000181981	LTBP1, EFEMP1, BMP2, ITGB5	http://www.gsea-msigdb.org/gsea/msigdb/cards/REACTOME_MOLECULES_ASSOCIATED_WITH_ELASTIC_FIBRES
Curated_gene_sets	REACTOME_O_GLYCOSYLATION_OF_TSR_DOMAIN_CONTAINING_PROTEINS	4	2.64652e-07	0.000181981	ADAMTS14, ADAMTS17, ADAMTS10, ADAMTSL2	http://www.gsea-msigdb.org/gsea/msigdb/cards/REACTOME_O_GLYCOSYLATION_OF_TSR_DOMAIN_CONTAINING_PROTEINS
Reactome	REACTOME_NON_INTEGRIN_MEMBRANE_ECM_INTERACTIONS	4	1.43473e-06	0.000321754	COL11A1, ITGB5, COL11A2, COL10A1	http://www.gsea-msigdb.org/gsea/msigdb/cards/REACTOME_NON_INTEGRIN_MEMBRANE_ECM_INTERACTIONS
Reactome	REACTOME_ASSEMBLY_OF_COLLAGEN_FIBRILS_AND_OTHER_MULTIMERIC_STRUCTURES	4	1.64172e-06	0.000321754	COL11A1, LOXL1, COL11A2, COL10A1	http://www.gsea-msigdb.org/gsea/msigdb/cards/REACTOME_ASSEMBLY_OF_COLLAGEN_FIBRILS_AND_OTHER_MULTIMERIC_STRUCTURES
Reactome	REACTOME_DISEASES_OF_GLYCOSYLATION	5	1.71717e-06	0.000321754	ADAMTS14, ADAMTS17, ADAMTS10, VCAN, ADAMTSL2	http://www.gsea-msigdb.org/gsea/msigdb/cards/REACTOME_DISEASES_OF_GLYCOSYLATION
Canonical_Pathways	REACTOME_NON_INTEGRIN_MEMBRANE_ECM_INTERACTIONS	4	1.43473e-06	0.000343277	COL11A1, ITGB5, COL11A2, COL10A1	http://www.gsea-msigdb.org/gsea/msigdb/cards/REACTOME_NON_INTEGRIN_MEMBRANE_ECM_INTERACTIONS
Canonical_Pathways	REACTOME_ASSEMBLY_OF_COLLAGEN_FIBRILS_AND_OTHER_MULTIMERIC_STRUCTURES	4	1.64172e-06	0.000343277	COL11A1, LOXL1, COL11A2, COL10A1	http://www.gsea-msigdb.org/gsea/msigdb/cards/REACTOME_ASSEMBLY_OF_COLLAGEN_FIBRILS_AND_OTHER_MULTIMERIC_STRUCTURES
Canonical_Pathways	REACTOME_DISEASES_OF_GLYCOSYLATION	5	1.71717e-06	0.000343277	ADAMTS14, ADAMTS17, ADAMTS10, VCAN, ADAMTSL2	http://www.gsea-msigdb.org/gsea/msigdb/cards/REACTOME_DISEASES_OF_GLYCOSYLATION
Reactome	REACTOME_COLLAGEN_BIOSYNTHESIS_AND_MODIFYING_ENZYMES	4	2.39652e-06	0.0003813	COL11A1, ADAMTS14, COL11A2, COL10A1	http://www.gsea-msigdb.org/gsea/msigdb/cards/REACTOME_COLLAGEN_BIOSYNTHESIS_AND_MODIFYING_ENZYMES
Reactome	REACTOME_DISEASES_ASSOCIATED_WITH_O_GLYCOSYLATION_OF_PROTEINS	4	2.5437e-06	0.0003813	ADAMTS14, ADAMTS17, ADAMTS10, ADAMTSL2	http://www.gsea-msigdb.org/gsea/msigdb/cards/REACTOME_DISEASES_ASSOCIATED_WITH_O_GLYCOSYLATION_OF_PROTEINS
Canonical_Pathways	NABA_CORE_MATRISOME	6	2.2454e-06	0.000399542	COL11A1, LTBP1, EFEMP1, VCAN, COL11A2, COL10A1	http://www.gsea-msigdb.org/gsea/msigdb/cards/NABA_CORE_MATRISOME
Canonical_Pathways	REACTOME_COLLAGEN_BIOSYNTHESIS_AND_MODIFYING_ENZYMES	4	2.39652e-06	0.000399542	COL11A1, ADAMTS14, COL11A2, COL10A1	http://www.gsea-msigdb.org/gsea/msigdb/cards/REACTOME_COLLAGEN_BIOSYNTHESIS_AND_MODIFYING_ENZYMES
Canonical_Pathways	REACTOME_DISEASES_ASSOCIATED_WITH_O_GLYCOSYLATION_OF_PROTEINS	4	2.5437e-06	0.000399542	ADAMTS14, ADAMTS17, ADAMTS10, ADAMTSL2	http://www.gsea-msigdb.org/gsea/msigdb/cards/REACTOME_DISEASES_ASSOCIATED_WITH_O_GLYCOSYLATION_OF_PROTEINS
Curated_gene_sets	FRASOR_TAMOXIFEN_RESPONSE_UP	4	7.94259e-07	0.000485469	WNT4, SERPINA1, LTBP1, STAG1	http://www.gsea-msigdb.org/gsea/msigdb/cards/FRASOR_TAMOXIFEN_RESPONSE_UP
Curated_gene_sets	REACTOME_NON_INTEGRIN_MEMBRANE_ECM_INTERACTIONS	4	1.43473e-06	0.000787178	COL11A1, ITGB5, COL11A2, COL10A1	http://www.gsea-msigdb.org/gsea/msigdb/cards/REACTOME_NON_INTEGRIN_MEMBRANE_ECM_INTERACTIONS
Curated_gene_sets	REACTOME_ASSEMBLY_OF_COLLAGEN_FIBRILS_AND_OTHER_MULTIMERIC_STRUCTURES	4	1.64172e-06	0.000787178	COL11A1, LOXL1, COL11A2, COL10A1	http://www.gsea-msigdb.org/gsea/msigdb/cards/REACTOME_ASSEMBLY_OF_COLLAGEN_FIBRILS_AND_OTHER_MULTIMERIC_STRUCTURES
Curated_gene_sets	REACTOME_DISEASES_OF_GLYCOSYLATION	5	1.71717e-06	0.000787178	ADAMTS14, ADAMTS17, ADAMTS10, VCAN, ADAMTSL2	http://www.gsea-msigdb.org/gsea/msigdb/cards/REACTOME_DISEASES_OF_GLYCOSYLATION
GO_bp	GO_EXTRACELLULAR_STRUCTURE_ORGANIZATION	8	1.08374e-07	0.00079655	COL11A1, ADAMTS14, LOXL1, ITGB5, VCAN, COL11A2, COL10A1, ADAMTSL2	http://www.gsea-msigdb.org/gsea/msigdb/cards/GO_EXTRACELLULAR_STRUCTURE_ORGANIZATION
Curated_gene_sets	NABA_CORE_MATRISOME	6	2.2454e-06	0.000932859	COL11A1, LTBP1, EFEMP1, VCAN, COL11A2, COL10A1	http://www.gsea-msigdb.org/gsea/msigdb/cards/NABA_CORE_MATRISOME
Curated_gene_sets	REACTOME_COLLAGEN_BIOSYNTHESIS_AND_MODIFYING_ENZYMES	4	2.39652e-06	0.000932859	COL11A1, ADAMTS14, COL11A2, COL10A1	http://www.gsea-msigdb.org/gsea/msigdb/cards/REACTOME_COLLAGEN_BIOSYNTHESIS_AND_MODIFYING_ENZYMES
Curated_gene_sets	REACTOME_DISEASES_ASSOCIATED_WITH_O_GLYCOSYLATION_OF_PROTEINS	4	2.5437e-06	0.000932859	ADAMTS14, ADAMTS17, ADAMTS10, ADAMTSL2	http://www.gsea-msigdb.org/gsea/msigdb/cards/REACTOME_DISEASES_ASSOCIATED_WITH_O_GLYCOSYLATION_OF_PROTEINS

## Sheet: Supp. Data 9
Supplementary Data 9. Genome-wide meta-analysis of lesion of the ulnar nerve. Diagnosis was based on ICD-10 G56.2
								Combined Ncases = 9429, Ncontrols = 1,136,861				Iceland Ncases = 1476, Ncontrols = 304,616					UK Ncases = 2516, Ncontrols = 428,422					Denmark Ncases = 3431, Ncontrols = 208,776					Finland Ncases = 2006, Ncontrols = 195,047
rs name	Chr:Position (hg 38)	Closest protein-coding gene	Coding effect	Coding change	EA	OA		P	OR	EAF (%)		P	OR	EAF (%)	Info		P	OR	EAF (%)	Info		P	OR	EAF (%)	Info		P	OR	EAF (%)	Info
rs10916207	chr1:227780237	SNAP47	Downstream	.	G	A		0.00198	0.95447	49.5407		0.0902	0.93221	47.32	1		0.583	0.98442	47.77	0.999		0.0392	0.95037	49.913	0.992335		0.0469	0.93819	53.16	0.999
rs3753841	chr1:102914362	COL11A1	Missense	NP_001177638.1:p.Pro1284Leu,NP_001845.3:p.Pro1323Leu,NP_542196.2:p.Pro1335Leu,NP_542197.3:p.Pro1207Leu	G	A		0.0122	0.96194	38.2005		0.668	1.01826	39.09	0.9998		0.147	0.95829	38.84	0.9998		0.0156	0.94082	40.612	0.996578		0.365	0.96986	34.26	0.999
rs7119588	chr11:66609564	CCS	Downstream	.	C	T		0.0175	0.92008	5.13525		0.305	1.08904	6.19	0.9993		0.00761	0.84586	6.07	0.9981		0.0445	0.8911	5.301	0.984615		0.811	0.97746	2.98	0.999
rs11205303	chr1:149934520	MTMR11	Missense	NP_001139334.1:p.Met159Val,NP_870988.2:p.Met87Val	C	T		0.0203	0.96397	38.817		0.0807	0.92932	41	0.9988		0.333	0.97219	40.71	0.9989		0.0909	0.9559	40.788	0.915104		0.774	0.99015	32.77	0.999
rs17328524	chr2:59934022	BCL11A	Intergenic	.	C	T		0.0212	0.96522	40.3603		0.42	0.96676	41.23	0.9999		0.0121	0.93025	44.45	0.9989		0.46	0.98177	43.341	0.998602		0.63	0.98364	32.42	0.999
rs1064583	chr6:116125413	COL10A1	Missense	NP_000484.2:p.Met27Thr	G	A		0.0227	0.96551	38.8392		0.0184	0.90601	41.34	0.9999		0.495	0.9803	39.79	0.9997		0.868	0.99581	37.707	0.999243		0.04	0.93389	36.52	0.999
rs6712473	chr2:33188573	LTBP1	Splice region	NM_000627.3:c.449-4G>T,NM_001166264.1:c.449-4G>T,NM_001166265.1:c.449-4G>T,NM_001166266.1:c.449-4G>T,NM_206943.3:c.1427-4G>T	G	T		0.0228	0.96628	46.2505		0.229	0.9519	47.61	1		0.267	0.9688	47.17	0.9997		0.601	0.98718	46.832	0.99642		0.0452	0.93735	43.39	0.999
rs3791679	chr2:55869757	EFEMP1	Intron	NM_001039348.3:c.1320+963T>C,NM_001039349.3:c.1320+963T>C	G	A		0.0269	0.96069	21.795		0.226	0.93688	18.41	0.9999		0.233	0.95973	22.5	0.9998		0.224	0.96522	23.76	0.999122		0.372	0.96618	22.51	0.999
rs9923544	chr16:53768073	FTO	Intron	NM_001080432.3:c.46-42067C>T,NM_001363891.1:c.46-42067C>T,NM_001363894.1:c.46-42067C>T,NM_001363896.1:c.46-42067C>T,NM_001363897.1:c.46-57791C>T,NM_001363898.1:c.46-42067C>T,NM_001363899.1:c.46-42067C>T,NM_001363900.1:c.46-42067C>T,NM_001363901.1:c.46-42067C>T,NM_001363903.1:c.46-42067C>T,NM_001363905.1:c.-647-42067C>T,NM_001363988.1:c.46-42067C>T	T	C		0.0353	1.03231	43.0753		0.0282	1.09505	43.53	1		0.431	1.02296	42.18	1		0.134	1.0378	43.801	0.999942		0.956	0.9982	42.79	0.999
rs61749613	chr5:83519351	VCAN	Missense	NP_001157570.1:p.Lys349Glu,NP_004376.2:p.Lys349Glu	G	A		0.0492	0.92487	3.907		0.01	0.77321	5.2	0.9997		0.673	1.03056	4.08	0.9963		0.193	0.92358	4.538	0.985291		0.318	0.88701	1.81	0.999
rs41277466	chr22:41825842	CCDC134	3' UTR	NM_001304797.1:c.*19C>T,NM_024821.4:c.*19C>T	T	C		0.0495	0.94999	9.315		0.523	0.9499	7.17	1		0.0751	0.91704	9.99	0.9994		0.663	0.9801	7.83	0.996592		0.3	0.95075	12.27	0.999
rs72725608	chr14:75779563	TTLL5	Intron	NM_015072.5:c.2388-12T>C	C	T		0.0565	1.0739	4.11675		0.0635	1.20635	3.87	0.998		0.0784	1.12716	4.33	0.9974		0.447	0.95437	4.487	0.954445		0.101	1.15085	3.78	0.999
rs79101546	chr9:126910488	RALGPS1	Upstream	.	T	G		0.0576	1.03314	26.117		0.424	1.03645	30.15	1		0.422	1.02501	30.99	0.9995		0.304	1.02973	24.278	0.997893		0.214	1.05201	19.05	0.999
rs12694411	chr2:217281820	DIRC3	Intergenic	.	T	A		0.0981	0.972	26.442		0.483	0.96474	20.67	0.9999		0.0389	0.93333	25.19	0.9987		0.975	1.0009	24.258	0.998862		0.465	0.9758	35.65	0.999
rs1866745	chr15:66742474	SMAD6	Intron	NM_005585.5:c.952+25976G>A	A	G		0.114	1.02501	35.4382		0.877	1.00662	35.43	0.9999		0.474	1.02163	34.99	0.9992		0.639	1.01207	35.613	0.996427		0.0651	1.06375	35.72	0.999
rs73978133	chr2:176004276	LNPK	Upstream	.	T	C		0.171	0.97443	20.2682		0.269	0.94753	23.72	0.9999		0.533	0.97844	21.49	0.9989		0.224	0.96319	20.393	0.998425		0.736	1.01511	15.47	0.999
rs7251031	chr19:11156017	SPC24	Upstream	.	G	T		0.182	0.97814	28.945		0.0867	0.92367	27.97	0.9999		0.602	1.01623	30.67	0.9963		0.131	0.96002	30.19	0.994561		0.866	0.99392	26.95	0.999
rs2581348	chr15:99973858	ADAMTS17	3' UTR	NM_139057.4:c.*544G>A	C	T		0.218	1.0199	32.7385		0.937	1.00351	33.3	0.9996		0.56	1.01755	35.19	0.9987		0.131	1.03977	35.004	0.996222		0.927	0.99671	27.46	0.999
rs2736911	chr10:122454839	ARMS2	Stop gained	NP_001093137.1:p.Arg38Ter	T	C		0.264	0.97707	15.548		0.534	0.96464	15.23	1		0.946	0.9973	15.28	0.9997		0.219	0.95877	15.682	0.998829		0.817	0.98995	16	0.999
rs12459350	chr19:2176587	DOT1L	Intron	NM_032482.3:c.82-4126A>G	G	A		0.274	1.01664	46.3387		0.579	1.02316	46.41	0.9999		0.547	1.01745	46.06	0.9998		0.147	1.03655	46.195	0.999737		0.513	0.97922	46.69	0.999
rs150512726	chr3:124763647	ITGB5	Inframe deletion	NP_001341693.1:p.Phe682_Lys684del,NP_001341694.1:p.Phe682_Lys684del,NP_001341695.1:p.Phe637_Lys639del,NP_002204.2:p.Phe790_Lys792del	T	TTTGTTGAAC		0.303	0.97863	11.2983		0.226	0.92543	9.53	0.9996		0.305	1.04394	13.07	0.9989		0.756	0.98936	12.353	0.995055		0.661	1.02368	10.24	0.999
rs6117726	chr20:7262893	BMP2	Intergenic	.	T	C		0.319	0.98491	47.9533		0.29	0.95695	48.03	0.998		0.305	1.02973	50.26	0.996		0.0549	0.95247	49.563	0.938978		0.998	0.9999	43.96	0.999
rs17214004	chr7:84370484	SEMA3A	Intergenic	.	T	C		0.331	1.02419	10.38		0.331	1.07616	7.47	0.9994		0.543	1.02942	9.87	0.997		0.165	1.06205	8.81	0.970412		0.417	0.96445	15.37	0.999
rs1075653	chr3:52791512	ITIH1	Splice region	NM_001166434.3:c.2069-5T>C,NM_001166435.2:c.1631-5T>C,NM_001166436.2:c.1631-5T>C,NM_002215.4:c.2495-5T>C	C	T		0.343	1.01481	37.2948		0.28	0.95504	37.84	1		0.081	1.05359	34.29	0.9995		0.456	1.01908	37.589	0.999505		0.966	0.9986	39.46	0.999
rs2286323	chr2:241097382	MTERF4	Start lost	NP_001317108.1:p.Met1?	G	A		0.408	0.97902	9.97325		0.133	0.90077	10.45	1		0.348	0.95332	8.83	0.9999		0.963	1.002	8.673	0.998748		0.741	1.01643	11.94	0.999
rs10043462	chr5:98430152	RGMB	Intergenic	.	A	G		0.417	0.98778	47.288		0.121	0.93782	44.21	0.9997		0.192	1.03821	44.97	0.9932		0.911	1.0028	44.982	0.98759		0.0334	0.93379	54.99	0.999
rs2815536	chr10:27644947	MKX	Intergenic	.	A	G		0.434	1.01197	42.2125		0.809	1.01005	42.84	1		0.914	1.0031	46	0.9984		0.57	1.0142	43.49	0.998669		0.528	1.02132	36.52	0.999
rs62621197	chr19:8605262	ADAMTS10	Missense	NP_112219.3:p.Arg62Gln	T	C		0.445	1.03417	2.88075		0.882	1.01959	2.39	0.9979		0.152	1.11238	3.66	0.9875		0.714	1.02603	3.453	0.904393		0.328	0.89163	2.02	0.999
rs41314549	chr1:155320440	FDPS	Missense	NP_001129293.1:p.Val364Ala,NP_001129294.1:p.Val298Ala,NP_001229753.1:p.Val298Ala,NP_001229754.1:p.Val193Ala,NP_001995.1:p.Val364Ala	C	T		0.478	1.03769	2.1955		0.303	1.11952	3.42	0.9999		0.839	1.01745	2.9	0.9993		0.484	1.06418	1.892	0.998476		0.183	0.7461	0.57	0.999
rs2807360	chr1:22163678	WNT4	Intergenic	.	C	G		0.487	1.01116	33.461		0.766	0.98708	33.27	0.9996		0.874	1.00471	37.12	0.9992		0.174	1.03552	35.624	0.993664		0.782	0.99015	27.83	0.999
rs4655025	chr1:22133261	WNT4	Intron	NM_030761.5:c.78-3410T>C	A	G		0.497	0.98975	44.6017		0.493	1.0286	46.57	0.9999		0.795	0.99253	42.8	0.9995		0.31	0.97492	43.717	0.988183		0.7	0.98768	45.32	0.999
rs5758007	chr22:40559560	MTRFA	Intron	NM_001282661.3:c.-21-7193T>A,NM_001282662.3:c.-21-7193T>A,NM_020831.6:c.-21-7193T>A	T	A		0.515	1.00985	48.744		0.542	1.02532	46	0.9999		0.75	0.99094	50.09	0.9997		0.258	1.02819	48.836	0.997514		0.84	0.99352	50.05	0.999
rs66525731	chr4:13221803	RAB28	Intergenic	.	T	C		0.571	1.01349	11.0965		0.581	1.03521	11.83	0.9999		0.535	1.02603	13.63	0.999		0.8	0.99064	12.676	0.994978		0.637	1.03221	6.25	0.999
rs1394094	chr3:136476946	STAG1	Intron	NM_005862.3:c.1026+343T>A	A	T		0.581	0.99104	31.0682		0.808	1.01066	32.91	0.9999		0.166	0.95945	35.82	0.9995		0.328	1.02583	33.203	0.997677		0.237	0.95523	22.34	0.999
rs12762780	chr10:70672742	ADAMTS14	5' UTR	NM_080722.4:c.-61C>A,NM_139155.3:c.-61C>A	C	A		0.593	1.00813	47.8875		0.0777	0.92895	43.56	0.9996		0.181	1.03894	46.45	0.9986		0.348	1.02347	48.34	0.995022		0.819	0.99263	53.2	0.999
rs147467236	chr6:33181796	COL11A2	Downstream	.	AT	A		0.634	0.99193	16.6988		0.231	0.94658	11.94	1		0.975	1.0012	14.74	0.9997		0.543	0.98314	15.185	0.999592		0.357	0.96252	24.93	0.999
rs1474313	chr4:8327339	HTRA3	Intergenic	.	G	A		0.634	0.99193	27.4202		0.231	0.94658	29.6	0.9999		0.474	1.02296	28.14	0.9991		0.543	0.98314	26.451	0.995818		0.918	0.99621	25.49	0.999
rs11598539	chr10:129043829	MGMT	Intergenic	.	C	T		0.662	1.00773	24.3942		0.496	1.03231	25.95	0.9979		0.837	0.99312	25.37	0.9773		0.508	1.01888	25.927	0.979673		0.77	0.98807	20.33	0.999
rs72755233	chr15:100152748	ADAMTS17	Missense	NP_620688.2:p.Thr446Ile	A	G		0.666	1.01025	12.114		0.927	1.00552	13.77	0.9985		0.334	1.04425	11.31	0.9903		0.241	0.95399	11.736	0.931727		0.217	1.06439	11.64	0.999
rs1008384	chr7:44139027	MYL7	Splice region	NM_021223.3:c.427-5T>C	G	A		0.666	1.00753	25.2025		0.217	1.05866	26.45	0.9996		0.612	0.98393	27.96	0.9949		0.733	1.00975	25.25	0.995497		0.937	1.0031	21.15	0.999
rs12050196	chr14:99673097	HHIPL1	Downstream	.	C	T		0.669	1.00652	43.9715		0.406	0.96609	42.98	0.9997		0.663	1.01258	46	0.9969		0.859	0.99561	44.736	0.99057		0.191	1.04342	42.17	0.999
rs6977081	chr7:150845427	AOC1	Regulatory region	.	T	G		0.711	0.99402	32.8068		0.954	1.0027	27.31	0.9999		0.781	0.99164	33.07	0.9984		0.992	1	34.857	0.999222		0.598	0.98255	35.99	0.999
rs604168	chr12:69277378	CPSF6	Downstream	.	G	A		0.711	1.00612	28.907		1	0.9997	24.2	1		0.776	0.99094	27.31	0.9997		0.812	1.00642	28.908	0.998622		0.448	1.02573	35.21	0.999
rs2871960	chr3:141402972	ZBTB38	Upstream	.	C	A		0.747	0.99511	46.2458		0.638	1.01959	45.73	0.9999		0.923	1.0028	44.75	0.9998		0.796	1.00642	48.203	0.99866		0.133	0.95275	46.3	0.999
rs2287002	chr19:2038820	MKNK2	3' UTR	NM_199054.2:c.*793C>T	A	G		0.794	0.99531	23.1575		0.657	0.97853	23.37	0.9974		0.765	0.98995	23.61	0.997		0.617	1.01542	21.62	0.965127		0.628	0.98196	24.03	0.999
rs57822625	chr10:30817960	ZNF438	Intergenic	.	T	C		0.801	1.00562	13.2257		0.15	0.91256	12.45	1		0.302	1.04561	12.12	0.9986		0.873	0.99442	14.583	0.99901		0.49	1.03272	13.75	0.999
rs28929474	chr14:94378610	SERPINA1	Missense	NP_000286.3:p.Glu366Lys,NP_001002235.1:p.Glu366Lys,NP_001002236.1:p.Glu366Lys,NP_001121172.1:p.Glu366Lys,NP_001121173.1:p.Glu366Lys,NP_001121174.1:p.Glu366Lys,NP_001121175.1:p.Glu366Lys,NP_001121176.1:p.Glu366Lys,NP_001121177.1:p.Glu366Lys,NP_001121178.1:p.Glu366Lys,NP_001121179.1:p.Glu366Lys	T	C		0.804	1.01319	1.87		0.466	1.16801	0.81	0.9994		0.894	1.01359	2.02	0.9981		0.505	0.94933	2.65	0.990387		0.325	1.12019	2	0.999
rs56214011	chr6:85098630	TBX18	Intergenic	.	A	G		0.804	0.99302	7.75		0.256	0.91211	7.38	0.9999		0.663	0.97795	8.69	0.9991		0.543	0.97219	7.8	0.997454		0.091	1.11216	7.13	0.999
rs1048661	chr15:73927205	LOXL1	Missense	NP_005567.2:p.Arg141Leu	T	G		0.814	1.00371	33.2017		0.545	1.02634	34.58	0.9994		0.204	1.03884	33.84	0.9979		0.603	0.98639	32.787	0.996583		0.452	0.97443	31.6	0.999
rs12539945	chr7:16082848	CRPPA	Downstream	.	A	G		0.859	1.0027	44.3107		0.743	1.01379	40.32	1		0.103	1.04802	43.5	0.9991		0.0861	0.9582	43.903	0.997169		0.605	1.01674	49.52	0.999
rs67245807	chr10:5007406	AKR1C2	Splice donor	NM_001354.5:c.-180+1G>C	G	C		0.969	0.9993	20.5843		0.587	1.02829	19.86	0.9993		0.132	0.94677	19.87	0.9953		0.527	1.01969	20.507	0.971686		0.747	1.01268	22.1	0.999
rs9722048	chr9:133563561	ADAMTSL2	Intron	NM_001145320.2:c.1747+2266A>G,NM_014694.4:c.1747+2266A>G	A	G		0.986	0.9997	44.0148		0.707	1.01562	43.55	0.9976		0.888	0.99591	41.97	0.9771		0.781	1.00723	44.679	0.903183		0.598	0.98285	45.86	0.999
rs1325494	chr10:98186463	R3HCC1L	Splice region	NM_001256620.1:c.-111-4C>G,NM_001351014.2:c.-111-4C>G,NM_138469.3:c.-111-4C>G	G	C		0.989	1.0002	43.0063		0.488	1.02922	43.32	1		0.573	1.01633	43.46	0.9999		0.845	0.99511	43.525	0.999583		0.369	0.97122	41.72	0.999

## Sheet: Supp. Data 10
Supplementary Data 10. Genome-wide meta-analysis of lesion of the radial nerve. Diagnosis was based on ICD-10 G56.3
								Combined Ncases = 1645, Ncontrols = 1,232,006				Iceland Ncases = 208, Ncontrols = 335,937					UK Ncases = 142, Ncontrols = 425,843					Denmark Ncases = 761, Ncontrols = 275,179					Finland Ncases = 534, Ncontrols = 195,047
rs name	Chr:Position (hg 38)	Closest protein-coding gene	Coding effect	Coding change	EA	OA		P	OR	EAF (%)		P	OR	EAF (%)	Info		P	OR	EAF (%)	Info		P	OR	EAF (%)	Info		P	OR	EAF (%)	Info
rs3791679	chr2:55869757	EFEMP1	Intron	NM_001039348.3:c.1320+963T>C,NM_001039349.3:c.1320+963T>C	G	A		0.0419	1.08937	21.7975		0.505	0.90846	18.41	0.9999		0.0912	1.26339	22.5	0.9998		0.115	1.09867	23.76	0.999122		0.289	1.08145	22.52	0.999
rs61749613	chr5:83519351	VCAN	Missense	NP_001157570.1:p.Lys349Glu,NP_004376.2:p.Lys349Glu	G	A		0.0568	0.82135	3.907		0.251	0.72137	5.2	0.9997		0.909	0.96522	4.08	0.9963		0.0464	0.76368	4.538	0.985291		0.875	1.0378	1.81	0.999
rs72755233	chr15:100152748	ADAMTS17	Missense	NP_620688.2:p.Thr446Ile	A	G		0.0999	0.91083	12.114		0.624	0.92386	13.77	0.9985		0.574	0.89601	11.31	0.9903		0.275	0.91156	11.736	0.931727		0.324	0.90901	11.64	0.999
rs6712473	chr2:33188573	LTBP1	Splice region	NM_000627.3:c.449-4G>T,NM_001166264.1:c.449-4G>T,NM_001166265.1:c.449-4G>T,NM_001166266.1:c.449-4G>T,NM_206943.3:c.1427-4G>T	G	T		0.102	1.06003	46.2555		0.155	1.16649	47.61	1		0.243	0.8684	47.17	0.9997		0.308	1.05411	46.832	0.99642		0.159	1.09111	43.41	0.999
rs79101546	chr9:126910488	RALGPS1	Upstream	.	T	G		0.114	1.06769	26.1145		0.546	0.93044	30.15	1		0.694	0.9498	30.99	0.9995		0.0192	1.14752	24.278	0.997893		0.62	1.03956	19.04	0.999
rs56214011	chr6:85098630	TBX18	Intergenic	.	A	G		0.166	0.91001	7.7475		0.288	1.23146	7.38	0.9999		0.499	0.86338	8.69	0.9991		0.249	0.89163	7.8	0.997454		0.178	0.84866	7.12	0.999
rs3753841	chr1:102914362	COL11A1	Missense	NP_001177638.1:p.Pro1284Leu,NP_001845.3:p.Pro1323Leu,NP_542196.2:p.Pro1335Leu,NP_542197.3:p.Pro1207Leu	G	A		0.176	0.95161	38.2005		0.271	0.88497	39.09	0.9998		0.198	1.17035	38.84	0.9998		0.381	0.95466	40.612	0.996578		0.175	0.91576	34.26	0.999
rs6977081	chr7:150845427	AOC1	Regulatory region	.	T	G		0.199	1.04886	32.8068		0.178	1.17468	27.31	0.9999		0.522	1.08437	33.07	0.9984		0.031	1.12232	34.857	0.999222		0.158	0.91338	35.99	0.999
rs72725608	chr14:75779563	TTLL5	Intron	NM_015072.5:c.2388-12T>C	C	T		0.201	1.11963	4.11675		0.296	0.73257	3.87	0.998		0.305	1.32154	4.33	0.9974		0.256	1.14855	4.487	0.954445		0.415	1.14488	3.78	0.999
rs604168	chr12:69277378	CPSF6	Downstream	.	G	A		0.206	1.05001	28.9045		0.249	1.15477	24.2	1		0.743	0.95638	27.31	0.9997		0.476	1.04123	28.908	0.998622		0.388	1.05686	35.2	0.999
rs41314549	chr1:155320440	FDPS	Missense	NP_001129293.1:p.Val364Ala,NP_001129294.1:p.Val298Ala,NP_001229753.1:p.Val298Ala,NP_001229754.1:p.Val193Ala,NP_001995.1:p.Val364Ala	C	T		0.207	1.18388	2.1955		0.208	1.39389	3.42	0.9999		0.527	1.23751	2.9	0.9993		0.879	0.97151	1.892	0.998476		0.114	2.01194	0.57	0.999
rs10043462	chr5:98430152	RGMB	Intergenic	.	A	G		0.227	1.04362	47.293		0.914	0.98827	44.21	0.9997		0.616	1.06258	44.97	0.9932		0.535	1.03283	44.982	0.98759		0.239	1.07541	55.01	0.999
rs12539945	chr7:16082848	CRPPA	Downstream	.	A	G		0.242	1.04258	44.3107		0.696	1.04456	40.32	1		0.0842	1.23232	43.5	0.9991		0.259	1.06014	43.903	0.997169		0.677	0.97472	49.52	0.999
rs7251031	chr19:11156017	SPC24	Upstream	.	G	T		0.244	0.95514	28.945		0.374	0.89808	27.97	0.9999		0.407	0.8961	30.67	0.9963		0.486	0.96127	30.19	0.994561		0.799	0.98246	26.95	0.999
rs57822625	chr10:30817960	ZNF438	Intergenic	.	T	C		0.269	1.05802	13.2233		0.907	1.01918	12.45	1		0.9	0.97687	12.12	0.9986		0.349	1.06962	14.583	0.99901		0.441	1.07154	13.74	0.999
rs1048661	chr15:73927205	LOXL1	Missense	NP_005567.2:p.Arg141Leu	T	G		0.286	0.96012	33.2043		0.894	0.98472	34.58	0.9994		0.216	0.85197	33.84	0.9979		0.0963	0.91147	32.787	0.996583		0.403	1.05686	31.61	0.999
rs1075653	chr3:52791512	ITIH1	Splice region	NM_001166434.3:c.2069-5T>C,NM_001166435.2:c.1631-5T>C,NM_001166436.2:c.1631-5T>C,NM_002215.4:c.2495-5T>C	C	T		0.297	0.96242	37.2948		0.459	0.91962	37.84	1		0.419	0.90159	34.29	0.9995		0.411	0.95705	37.589	0.999505		0.991	0.9993	39.46	0.999
rs1008384	chr7:44139027	MYL7	Splice region	NM_021223.3:c.427-5T>C	G	A		0.307	1.04321	25.2025		0.797	0.96841	26.45	0.9996		0.45	1.10528	27.96	0.9949		0.0995	1.10164	25.25	0.995497		0.599	0.96098	21.15	0.999
rs66525731	chr4:13221803	RAB28	Intergenic	.	T	C		0.343	1.05612	11.094		0.27	1.1928	11.83	0.9999		0.198	1.24023	13.63	0.999		0.609	1.04019	12.676	0.994978		0.533	0.92155	6.24	0.999
rs12459350	chr19:2176587	DOT1L	Intron	NM_032482.3:c.82-4126A>G	G	A		0.367	0.96841	46.3387		0.188	0.86563	46.41	0.9999		0.752	0.96252	46.06	0.9998		0.473	1.0379	46.195	0.999737		0.132	0.91128	46.69	0.999
rs73978133	chr2:176004276	LNPK	Upstream	.	T	C		0.38	0.9605	20.2682		0.755	0.96031	23.72	0.9999		0.565	1.08654	21.49	0.9989		0.106	0.89933	20.393	0.998425		0.734	1.02963	15.47	0.999
rs9923544	chr16:53768073	FTO	Intron	NM_001080432.3:c.46-42067C>T,NM_001363891.1:c.46-42067C>T,NM_001363894.1:c.46-42067C>T,NM_001363896.1:c.46-42067C>T,NM_001363897.1:c.46-57791C>T,NM_001363898.1:c.46-42067C>T,NM_001363899.1:c.46-42067C>T,NM_001363900.1:c.46-42067C>T,NM_001363901.1:c.46-42067C>T,NM_001363903.1:c.46-42067C>T,NM_001363905.1:c.-647-42067C>T,NM_001363988.1:c.46-42067C>T	T	C		0.387	0.96967	43.0753		0.593	0.94299	43.53	1		0.93	0.98936	42.18	1		0.21	0.93688	43.801	0.999942		0.74	1.02081	42.79	0.999
rs1325494	chr10:98186463	R3HCC1L	Splice region	NM_001256620.1:c.-111-4C>G,NM_001351014.2:c.-111-4C>G,NM_138469.3:c.-111-4C>G	G	C		0.406	0.97064	43.0087		0.0349	1.25709	43.32	1		0.199	0.85445	43.46	0.9999		0.224	0.93838	43.525	0.999583		0.583	0.96638	41.73	0.999
rs1394094	chr3:136476946	STAG1	Intron	NM_005862.3:c.1026+343T>A	A	T		0.408	1.03293	31.0707		0.682	0.95294	32.91	0.9999		0.863	1.02173	35.82	0.9995		0.451	1.04196	33.203	0.997677		0.484	1.05359	22.35	0.999
rs12694411	chr2:217281820	DIRC3	Intergenic	.	T	A		0.411	0.96725	26.4445		0.313	0.86858	20.67	0.9999		0.796	0.96445	25.19	0.9987		0.167	0.91879	24.258	0.998862		0.472	1.04707	35.66	0.999
rs2581348	chr15:99973858	ADAMTS17	3' UTR	NM_139057.4:c.*544G>A	C	T		0.421	1.03097	32.7385		0.121	1.19244	33.3	0.9996		0.408	1.1086	35.19	0.9987		0.639	1.02562	35.004	0.996222		0.591	0.96348	27.46	0.999
rs7119588	chr11:66609564	CCS	Downstream	.	C	T		0.471	0.93998	5.13525		0.449	0.83202	6.19	0.9993		0.844	1.05033	6.07	0.9981		0.91	0.98699	5.301	0.984615		0.355	0.84527	2.98	0.999
rs62621197	chr19:8605262	ADAMTS10	Missense	NP_112219.3:p.Arg62Gln	T	C		0.485	0.92118	2.88075		0.927	1.03324	2.39	0.9979		0.269	0.66891	3.66	0.9875		0.32	0.85633	3.453	0.904393		0.456	1.1878	2.02	0.999
rs10916207	chr1:227780237	SNAP47	Downstream	.	G	A		0.487	0.9756	49.5457		0.686	0.95724	47.32	1		0.478	1.08904	47.77	0.999		0.145	0.92747	49.913	0.992335		0.689	1.02501	53.18	0.999
rs17214004	chr7:84370484	SEMA3A	Intergenic	.	T	C		0.512	1.0378	10.38		0.964	0.99064	7.47	0.9994		0.554	1.123	9.87	0.997		0.0641	1.17786	8.81	0.970412		0.299	0.91521	15.37	0.999
rs2736911	chr10:122454839	ARMS2	Stop gained	NP_001093137.1:p.Arg38Ter	T	C		0.513	1.03241	15.5505		0.149	0.79105	15.23	1		0.687	0.93379	15.28	0.9997		0.285	1.07756	15.682	0.998829		0.435	1.06737	16.01	0.999
rs9722048	chr9:133563561	ADAMTSL2	Intron	NM_001145320.2:c.1747+2266A>G,NM_014694.4:c.1747+2266A>G	A	G		0.548	0.97814	44.0148		0.809	0.97385	43.55	0.9976		0.0217	0.74774	41.97	0.9771		0.418	1.04509	44.679	0.903183		0.494	0.95791	45.86	0.999
rs41277466	chr22:41825842	CCDC134	3' UTR	NM_001304797.1:c.*19C>T,NM_024821.4:c.*19C>T	T	C		0.57	0.96599	9.3175		0.608	1.10905	7.17	1		0.878	1.03118	9.99	0.9994		0.502	0.93594	7.83	0.996592		0.59	0.95123	12.28	0.999
rs11598539	chr10:129043829	MGMT	Intergenic	.	C	T		0.638	1.0201	24.3968		0.112	1.21385	25.95	0.9979		0.625	1.06994	25.37	0.9773		0.283	0.93763	25.927	0.979673		0.325	1.0808	20.34	0.999
rs2807360	chr1:22163678	WNT4	Intergenic	.	C	G		0.641	0.98236	33.4635		0.0412	0.78498	33.27	0.9996		0.389	1.11193	37.12	0.9992		0.202	0.93305	35.624	0.993664		0.14	1.10694	27.84	0.999
rs150512726	chr3:124763647	ITGB5	inframe_deletion	NP_001341693.1:p.Phe682_Lys684del,NP_001341694.1:p.Phe682_Lys684del,NP_001341695.1:p.Phe637_Lys639del,NP_002204.2:p.Phe790_Lys792del	T	TTTGTTGAAC		0.649	1.02235	11.2983		0.11	1.28647	9.53	0.9996		0.709	0.93454	13.07	0.9989		0.707	1.02727	12.353	0.995055		0.643	1.04896	10.24	0.999
rs28929474	chr14:94378610	SERPINA1	Missense	NP_000286.3:p.Glu366Lys,NP_001002235.1:p.Glu366Lys,NP_001002236.1:p.Glu366Lys,NP_001121172.1:p.Glu366Lys,NP_001121173.1:p.Glu366Lys,NP_001121174.1:p.Glu366Lys,NP_001121175.1:p.Glu366Lys,NP_001121176.1:p.Glu366Lys,NP_001121177.1:p.Glu366Lys,NP_001121178.1:p.Glu366Lys,NP_001121179.1:p.Glu366Lys	T	C		0.657	1.05527	1.87		0.326	0.45294	0.81	0.9994		0.357	1.42447	2.02	0.9981		0.797	1.04175	2.65	0.990387		0.847	1.04394	2	0.999
rs1866745	chr15:66742474	SMAD6	Intron	NM_005585.5:c.952+25976G>A	A	G		0.677	1.01542	35.4333		0.976	0.99661	35.43	0.9999		0.658	0.94554	34.99	0.9992		0.124	1.08578	35.613	0.996427		0.381	0.94526	35.7	0.999
rs12050196	chr14:99673097	HHIPL1	Downstream	.	C	T		0.683	0.9857	43.969		0.971	0.99601	42.98	0.9997		0.954	1.00692	46	0.9969		0.715	0.98118	44.736	0.99057		0.766	0.98157	42.16	0.999
rs17328524	chr2:59934022	BCL11A	Intergenic	.	C	T		0.687	0.98541	40.3578		0.0146	1.305	41.23	0.9999		0.0319	0.76813	44.45	0.9989		0.701	1.0202	43.341	0.998602		0.124	0.90339	32.41	0.999
rs4655025	chr1:22133261	WNT4	Intron	NM_030761.5:c.78-3410T>C	A	G		0.724	0.98738	44.6042		0.0743	0.82201	46.57	0.9999		0.0838	0.80824	42.8	0.9995		0.863	0.99094	43.717	0.988183		0.142	1.09505	45.33	0.999
rs6117726	chr20:7262893	BMP2	Intergenic	.	T	C		0.766	1.01086	47.9558		0.494	0.92756	48.03	0.998		0.0438	0.78404	50.26	0.996		0.288	1.05802	49.563	0.938978		0.487	1.04446	43.97	0.999
rs147467236	chr6:33181796	COL11A2	Downstream	.	AT	A		0.797	0.98975	16.7013		0.823	0.97317	11.94	1		0.1	0.74	14.74	0.9997		0.684	1.02398	15.185	0.999592		0.816	1.01867	24.94	0.999
rs1474313	chr4:8327339	HTRA3	Intergenic	.	G	A		0.797	0.98975	27.4178		0.823	0.97317	29.6	0.9999		0.834	1.0284	28.14	0.9991		0.684	1.02398	26.451	0.995818		0.354	0.9366	25.48	0.999
rs5758007	chr22:40559560	MTRFA	Intron	NM_001282661.3:c.-21-7193T>A,NM_001282662.3:c.-21-7193T>A,NM_020831.6:c.-21-7193T>A	T	A		0.815	1.00813	48.7465		1	0.9993	46	0.9999		0.593	0.93772	50.09	0.9997		0.381	0.95581	48.836	0.997514		0.0843	1.11182	50.06	0.999
rs12762780	chr10:70672742	ADAMTS14	5' UTR	NM_080722.4:c.-61C>A,NM_139155.3:c.-61C>A	C	A		0.822	0.99193	47.8875		0.00505	0.72899	43.56	0.9996		0.0309	1.29706	46.45	0.9986		0.574	1.02963	48.34	0.995022		0.527	0.96156	53.2	0.999
rs2287002	chr19:2038820	MKNK2	3' UTR	NM_199054.2:c.*793C>T	A	G		0.828	0.99074	23.1575		0.335	0.88144	23.37	0.9974		0.836	1.02963	23.61	0.997		0.812	0.98491	21.62	0.965127		0.743	1.02388	24.03	0.999
rs67245807	chr10:5007406	AKR1C2	Splice donor	NM_001354.5:c.-180+1G>C	G	C		0.843	1.00874	20.5843		0.976	0.99601	19.86	0.9993		0.267	0.83946	19.87	0.9953		0.322	1.06556	20.507	0.971686		0.783	0.97961	22.1	0.999
rs2815536	chr10:27644947	MKX	Intergenic	.	A	G		0.9	0.99541	42.21		0.166	1.16498	42.84	1		0.529	1.07864	46	0.9984		0.744	0.98314	43.49	0.998669		0.336	0.94007	36.51	0.999
rs2871960	chr3:141402972	ZBTB38	Upstream	.	C	A		0.945	0.9975	46.2482		0.925	0.98975	45.73	0.9999		0.144	0.83719	44.75	0.9998		0.692	0.97981	48.203	0.99866		0.249	1.0738	46.31	0.999
rs2286323	chr2:241097382	MTERF4	Start lost	NP_001317108.1:p.Met1?	G	A		0.977	1.0017	9.97325		0.112	0.73425	10.45	1		0.0443	0.61441	8.83	0.9999		0.146	1.13792	8.673	0.998748		0.958	1.00501	11.94	0.999
rs11205303	chr1:149934520	MTMR11	Missense	NP_001139334.1:p.Met159Val,NP_870988.2:p.Met87Val	C	T		0.982	1.0007	38.817		0.631	0.94753	41	0.9988		0.927	0.98886	40.71	0.9989		0.736	1.01898	40.788	0.915104		0.981	0.9984	32.77	0.999
rs1064583	chr6:116125413	COL10A1	Missense	NP_000484.2:p.Met27Thr	G	A		1	0.9998	38.8442		0.378	0.90665	41.34	0.9999		0.449	1.0968	39.79	0.9997		0.745	0.98275	37.707	0.999243		0.625	1.03169	36.54	0.999

[truncated: 2 more sheets: Supp. Data 11, Supp. Data 12]
